# Supplementary material for: Streptococcus suis outbreak caused by an emerging zoonotic strain with acquired multi-drug resistance in Thailand
Source: Microb Genom. 2023 Feb 15;9(2):mgen000952. doi: 10.1099/mgen.0.000952 (PMC9997742; doi:10.1099/mgen.0.000952)
Supplement: Supplementary material 1 [file mgen-9-952-s001.xlsx]

## Sheet: Supplementary Table 1
Supplementary Table 1. Strains and genomes used in this study.
Strain	Bioproject	Genbank	Assembly	Biosample	SRA Illumina	SRA Nanopore	Reference		References
This study									1	Athey TBT, Teatero S, Takamatsu D, Wasserscheid J, Dewar K, et al. Population Structure and Antimicrobial Resistance Profiles of Streptococcus suis Serotype 2 Sequence Type 25 Strains. PLOS ONE 2016;11:e0150908.
STC78	PRJNA853715	CP100340	NA	SAMN29401318	SRR19882917	SRR19882902	This study		2	van der Putten BCL, Roodsant TJ, Haagmans MA, Schultsz C, van der Ark KCH. Five Complete Genome Sequences Spanning the Dutch Streptococcus suis Serotype 2 and Serotype 9 Populations. Microbiol Resour Announc 2020;9:e01439-19.
STC79	PRJNA853715	JAMZBF000000000	NA	SAMN29401319	SRR19882916	NA	This study		3	Holden MTG, Hauser H, Sanders M, Ngo TH, Cherevach I, et al. Rapid Evolution of Virulence and Drug Resistance in the Emerging Zoonotic Pathogen Streptococcus suis. PLoS ONE 2009;4:e6072.
STC80	PRJNA853715	CP100338	NA	SAMN29401320	SRR19882905	SRR19882901	This study		4	Okura M, Nozawa T, Watanabe T, Murase K, Nakagawa I, et al. A Locus Encoding Variable Defense Systems against Invading DNA Identified in Streptococcus suis. Genome Biol Evol 2017;9:1000–1012.
STC81	PRJNA853715	CP100336	NA	SAMN29401321	SRR19882894	SRR19882900	This study		5	Willemse N, van der Ark KCH, Stockhofe-Zurwieden N, Smith H, Picavet DI, et al. Clonal expansion of a virulent Streptococcus suis serotype 9 lineage distinguishable from carriage subpopulations. Sci Rep 2019;9:15429.
STC83	PRJNA853715	CP100334	NA	SAMN29401322	SRR19882892	SRR19882899	This study		6	Jolley KA, Maiden MC. BIGSdb: Scalable analysis of bacterial genome variation at the population level. BMC Bioinformatics 2010;11:595.
STC84	PRJNA853715	CP100332	NA	SAMN29401323	SRR19882891	SRR19882898	This study		7	Weinert LA, Chaudhuri RR, Wang J, Peters SE, Corander J, et al. Genomic signatures of human and animal disease in the zoonotic pathogen Streptococcus suis. Nat Commun 2015;6:6740.
STC85	PRJNA853715	CP100330	NA	SAMN29401324	SRR19882890	SRR19882897	This study		8	Hill DMC, Lucidarme J, Gray SJ, Newbold LS, Ure R, et al. Genomic epidemiology of age-associated meningococcal lineages in national surveillance: an observational cohort study. Lancet Infect Dis 2015;15:1420–1428.
STC86	PRJNA853715	CP100328	NA	SAMN29401325	SRR19882889	SRR19882896	This study		9	Berthelot-Hérault F, Gottschalk M, Morvan H, Kobisch M. Dilemma of virulence of Streptococcus suis: Canadian isolate 89-1591 characterized as a virulent strain using a standardized experimental model in pigs. Can J Vet Res Rev Can Rech Veterinaire 2005;69:236–240.
STC88	PRJNA853715	JAMZBG000000000	NA	SAMN29401326	SRR19882888	NA	This study		10	Chen C, Tang J, Dong W, Wang C, Feng Y, et al. A Glimpse of Streptococcal Toxic Shock Syndrome from Comparative Genomics of S. suis 2 Chinese Isolates. PLoS ONE 2007;2:e315.
STC89	PRJNA853715	JAMZBH000000000	NA	SAMN29401327	SRR19882887	NA	This study		11	Chen C, Zhang W, Zheng H, Lan R, Wang H, et al. Minimum Core Genome Sequence Typing of Bacterial Pathogens: a Unified Approach for Clinical and Public Health Microbiology. J Clin Microbiol 2013;51:2582–2591.
STC90	PRJNA853715	CP100326	NA	SAMN29401328	SRR19882915	SRR19882895	This study		12	Hu P, Yang M, Zhang A, Wu J, Chen B, et al. Comparative Genomics Study of Multi-Drug-Resistance Mechanisms in the Antibiotic-Resistant Streptococcus suis R61 Strain. PLoS ONE 2011;6:e24988.
STC91	PRJNA853715	JAMZBI000000000	NA	SAMN29401329	SRR19882914	NA	This study		13	Wang K, Yao H, Lu C, Chen J. Complete Genome Sequence of Streptococcus suis Serotype 16 Strain TL13. Genome Announc 2013;1:e00394-13.
STC92	PRJNA853715	JAMZBJ000000000	NA	SAMN29401330	SRR19882913	NA	This study		14	Wang K, Chen J, Yao H, Lu C. Whole-Genome Sequence of Streptococcus suis Serotype 3 Strain YB51. Genome Announc 2013;1:e00884-13.
STC93	PRJNA853715	JAMZBK000000000	NA	SAMN29401331	SRR19882912	NA	This study		15	Hu P, Yang M, Zhang A, Wu J, Chen B, et al. Complete Genome Sequence of Streptococcus suis Serotype 3 Strain ST3. J Bacteriol 2011;193:3428–3429.
STC104	PRJNA853715	CP100418	NA	SAMN29401332	SRR19882911	SRR19882893	This study		16	Hu P, Yang M, Zhang A, Wu J, Chen B, et al. Complete genome sequence of Streptococcus suis serotype 14 strain JS14. J Bacteriol 2011;193:2375–2376.
STC127	PRJNA853715	JAMZBL000000000	NA	SAMN29401333	SRR19882910	NA	This study		17	Wu Z, Wang W, Tang M, Shao J, Dai C, et al. Comparative genomic analysis shows that Streptococcus suis meningitis isolate SC070731 contains a unique 105K genomic island. Gene 2014;535:156–164.
STC129	PRJNA853715	JAMZBM000000000	NA	SAMN29401334	SRR19882909	NA	This study		18	Wu Z, Li M, Wang C, Li J, Lu N, et al. Probing genomic diversity and evolution of Streptococcus suis serotype 2 by NimbleGen tiling arrays. BMC Genomics 2011;12:219.
STC130	PRJNA853715	JAMZBN000000000	NA	SAMN29401335	SRR19882908	NA	This study		19	Ye C, Zheng H, Zhang J, Jing H, Wang L, et al. Clinical, Experimental, and Genomic Differences between Intermediately Pathogenic, Highly Pathogenic, and Epidemic Streptococcus suis. J Infect Dis 2009;199:97–107.
STC131	PRJNA853715	JAMZBO000000000	NA	SAMN29401336	SRR19882907	NA	This study		20	Wang K, Chen J, Yao H, Lu C. Whole-Genome Sequence of Streptococcus suis Serotype 4 Reference Strain 6407. Genome Announc 2014;2:e00770-14.
STC152	PRJNA853715	JAMZBP000000000	NA	SAMN29401337	SRR19882906	NA	This study		21	Hau SJ, Bayles DO, Alt DP, Brockmeier SL, Frana TS, et al. Draft Genome Sequences of Nine Streptococcus suis Strains Isolated in the United States. Genome Announc 2015;3:e01301-15.
STC153	PRJNA853715	JAMZBQ000000000	NA	SAMN29401338	SRR19882904	NA	This study		22	Athey TBT, Auger J-P, Teatero S, Dumesnil A, Takamatsu D, et al. Complex Population Structure and Virulence Differences among Serotype 2 Streptococcus suis Strains Belonging to Sequence Type 28. PLOS ONE 2015;10:e0137760.
STC154	PRJNA853715	JAMZBR000000000	NA	SAMN29401339	SRR19882903	NA	This study		23	LeBel G, Vaillancourt K, Frenette M, Gottschalk M, Grenier D. Suicin 90-1330 from a Nonvirulent Strain of Streptococcus suis: a Nisin-Related Lantibiotic Active on Gram-Positive Swine Pathogens. Appl Environ Microbiol 2014;80:5484–5492.
Public genomes used in ANI									24	Athey TBT, Teatero S, Lacouture S, Takamatsu D, Gottschalk M, et al. Determining Streptococcus suis serotype from short-read whole-genome sequencing data. BMC Microbiol 2016;16:162.
NSUI002	PRJNA283547	CP011419.1	NA	SAMN03652427	NA	NA	[1]		25	Hu Y, Hu Q, Wei R, Li R, Zhao D, et al. The XRE Family Transcriptional Regulator SrtR in Streptococcus suis Is Involved in Oxidant Tolerance and Virulence. Front Cell Infect Microbiol 2019;8:452.
SH1510	PRJNA476843	CP030124.1	NA	SAMN09460428	NA	NA	NA		26	Zhang Y, Lu P, Pan Z, Zhu Y, Ma J, et al. SssP1, a Streptococcus suis Fimbria-Like Protein Transported by the SecY2/A2 System, Contributes to Bacterial Virulence. Appl Environ Microbiol 2018;84:e01385-18.
861660	PRJEB35407	LR738722.1	NA	SAMEA6227225	NA	ERR3798588	[2]		27	Zou G, Zhou J, Xiao R, Zhang L, Cheng Y, et al. Effects of Environmental and Management-Associated Factors on Prevalence and Diversity of Streptococcus suis in Clinically Healthy Pig Herds in China and the United Kingdom. Appl Environ Microbiol 2018;84:e02590-17.
P1/7	PRJNA352	AM946016.1	NA	SAMEA3138299	NA	NA	[3]		28	Zhu Y, Zhang Y, Ma J, Dong W, Zhong X, et al. ICESsuHN105, a Novel Multiple Antibiotic Resistant ICE in Streptococcus suis Serotype 5 Strain HN105. Front Microbiol 2019;10:274.
S10	PRJEB35407	LR738721.1	NA	SAMEA6227224	NA	ERR3798589	[2]		29	O’Dea MA, Laird T, Abraham R, Jordan D, Lugsomya K, et al. Examination of Australian Streptococcus suis isolates from clinically affected pigs in a global context and the genomic characterisation of ST1 as a predictor of virulence. Vet Microbiol 2018;226:31–40.
BM407	PRJNA59321	NC_012926.1	NA	SAMEA2272697	NA	NA	[3]		30	Niemann L, Eichhorn I, Müller P, Brauns J, Nathaus R, et al. Draft Genome Sequences of Three Porcine Streptococcus suis Isolates Which Differ in Their Susceptibility to Penicillin. Microbiol Resour Announc 2019;8:e01711-18.
GD-0088	PRJEB35407	LR738723.1	NA	SAMEA6227227	NA	ERR3798591	[2]		31	Stevens MJA, Spoerry Serrano N, Cernela N, Schmitt S, Schrenzel J, et al. Massive Diversity in Whole-Genome Sequences of Streptococcus suis Strains from Infected Pigs in Switzerland. Microbiol Resour Announc 2019;8:e01656-18.
DN13	PRJNA319315	CP015557.1	NA	SAMN04884928	NA	NA	NA		32	Huang J, Liu X, Chen H, Chen L, Gao X, et al. Identification of six novel capsular polysaccharide loci (NCL) from Streptococcus suis multidrug resistant non-typeable strains and the pathogenic characteristic of strains carrying new NCLs. Transbound Emerg Dis 2019;66:995–1003.
H35	PRJNA224116	NZ_CP076721.1	NA	SAMN19707480	NA	NA	NA		33	Rui L, Weiyi L, Yu M, Hong Z, Jiao Y, et al. The serine/threonine protein kinase of Streptococcus suis serotype 2 affects the ability of the pathogen to penetrate the blood-brain barrier. Cell Microbiol 2018;20:e12862.
Public genomes used in Global Phylogeny (Figure 3)									34	Tohya M, Watanabe T, Maruyama F, Arai S, Ota A, et al. Comparative Genome Analyses of Streptococcus suis Isolates from Endocarditis Demonstrate Persistence of Dual Phenotypic Clones. PLOS ONE 2016;11:e0159558.
NA	PRJDB1485	NA	NA	SAMD00009254	DRR014302	NA	[4]		35	Taniyama D, Sakurai M, Sakai T, Kikuchi T, Takahashi T. Human case of bacteremia due to Streptococcus suis serotype 5 in Japan: The first report and literature review. IDCases 2016;6:36–38.
NA	PRJDB1485	NA	NA	SAMD00009255	DRR014308	NA	[4]		36	Hayashi T, Tsukagoshi H, Sekizuka T, Ishikawa D, Imai M, et al. Next-generation DNA sequencing analysis of two Streptococcus suis ST28 isolates associated with human infective endocarditis and meningitis in Gunma, Japan: a case report. Infect Dis 2019;51:62–66.
NA	PRJDB1485	NA	NA	SAMD00009256	DRR014270	NA	[4]		37	Willemse N, van der Ende A, Schultsz C. Reinfection with Streptococcus suis analysed by whole genome sequencing. Zoonoses Public Health 2019;66:179–183.
NA	PRJDB1485	NA	NA	SAMD00009257	DRR014269	NA	[4]		38	Willemse N, Howell KJ, Weinert LA, Heuvelink A, Pannekoek Y, et al. An emerging zoonotic clone in the Netherlands provides clues to virulence and zoonotic potential of Streptococcus suis. Sci Rep 2016;6:28984.
NA	PRJDB1485	NA	NA	SAMD00009259	DRR014265	NA	[4]		39	Tall H, Njanpop-Lafourcade B-M, Mounkoro D, Tidjani L, Agbenoko K, et al. Identification of Streptococcus suis Meningitis through Population-Based Surveillance, Togo, 2010–2014. Emerg Infect Dis 2016;22:1262–1264.
NA	PRJDB1485	NA	NA	SAMD00009260	DRR014283	NA	[4]		40	Gaiser RA, Zomer AL, Wells JM, van Baarlen P. Draft Genome Sequence of Streptococcus suis S10, a Virulent Strain Used in Experimental Pig Infections. Microbiol Resour Announc 2019;8:e00227-19.
NA	PRJDB1485	NA	NA	SAMD00009262	DRR014291	NA	[4]		41	Du P, Zheng H, Zhou J, Lan R, Ye C, et al. Detection of Multiple Parallel Transmission Outbreak of Streptococcus suis Human Infection by Use of Genome Epidemiology, China, 2005. Emerg Infect Dis 2017;23:204–211.
NA	PRJDB1485	NA	NA	SAMD00009263	DRR014267	NA	[4]		42	Zhou Y, Dong X, Li Z, Zou G, Lin L, et al. Predominance of Streptococcus suis ST1 and ST7 in human cases in China, and detection of a novel sequence type, ST658. Virulence 2017;8:1031–1035.
NA	PRJDB1485	NA	NA	SAMD00009264	DRR014273	NA	[4]		43	Callejo R, Zheng H, Du P, Prieto M, Xu J, et al. Streptococcus suis serotype 2 strains isolated in Argentina (South America) are different from those recovered in North America and present a higher risk for humans. JMM Case Rep;3. Epub ahead of print 1 September 2016. DOI: 10.1099/jmmcr.0.005066.
NA	PRJDB1485	NA	NA	SAMD00009265	DRR014310	NA	[4]		44	Lai L, Dai J, Tang H, Zhang S, Wu C, et al. Streptococcus suis serotype 9 strain GZ0565 contains a type VII secretion system putative substrate EsxA that contributes to bacterial virulence and a vanZ- like gene that confers resistance to teicoplanin and dalbavancin in Streptococcus agalactiae. Vet Microbiol 2017;205:26–33.
NA	PRJDB1485	NA	NA	SAMD00009266	DRR014287	NA	[4]		45	Zheng H, Du P, Qiu X, Kerdsin A, Roy D, et al. Genomic comparisons of Streptococcus suis serotype 9 strains recovered from diseased pigs in Spain and Canada. Vet Res 2018;49:1.
NA	PRJDB1485	NA	NA	SAMD00009267	DRR014303	NA	[4]		46	Teng L, Dong X, Zhou Y, Li Z, Deng L, et al. Draft Genome Sequence of Hypervirulent and Vaccine Candidate Streptococcus suis Strain SC19. Genome Announc 2017;5:e01484-16.
NA	PRJDB1485	NA	NA	SAMD00009268	DRR014288	NA	[4]		47	Zhu H, Ni Y, Zhou J, Yu Z, Mao A, et al. Complete Genome Sequence of Streptococcus suis Serotype 2 Virulent Strain SS2-1. Genome Announc 2018;6:e00067-18.
NA	PRJDB1485	NA	NA	SAMD00009270	DRR014299	NA	[4]		48	Li W, Liu L, Qiu D, Chen H, Zhou R. Identification of Streptococcus suis serotype 2 genes preferentially expressed in the natural host. Int J Med Microbiol 2010;300:482–488.
NA	PRJDB1485	NA	NA	SAMD00009271	DRR014268	NA	[4]		49	Huang W, Wang M, Hao H, Yang R, Xie J, et al. Genomic epidemiological investigation of a Streptococcus suis outbreak in Guangxi, China, 2016. Infect Genet Evol 2019;68:249–252.
NA	PRJDB1485	NA	NA	SAMD00009272	DRR014272	NA	[4]		50	Fillo S, Mancini F, Anselmo A, Fortunato A, Rezza G, et al. Draft Genome Sequence of Streptococcus suis Strain SsRC-1, a Human Isolate from a Fatal Case of Toxic Shock Syndrome. Genome Announc 2018;6:e00447-18.
NA	PRJDB1485	NA	NA	SAMD00009273	DRR014281	NA	[4]		51	Estrada AA, Gottschalk M, Rossow S, Rendahl A, Gebhart C, et al. Serotype and Genotype (Multilocus Sequence Type) of Streptococcus suis Isolates from the United States Serve as Predictors of Pathotype. J Clin Microbiol 2019;57:e00377-19.
NA	PRJDB1485	NA	NA	SAMD00009275	DRR014311	NA	[4]
NA	PRJDB1485	NA	NA	SAMD00009276	DRR014293	NA	[4]
NA	PRJDB1485	NA	NA	SAMD00009277	DRR014280	NA	[4]
NA	PRJDB1485	NA	NA	SAMD00009278	DRR014285	NA	[4]
NA	PRJDB1485	NA	NA	SAMD00009280	DRR014274	NA	[4]
NA	PRJDB1485	NA	NA	SAMD00009281	DRR014282	NA	[4]
NA	PRJDB1485	NA	NA	SAMD00009282	DRR014306	NA	[4]
NA	PRJDB1485	NA	NA	SAMD00009284	DRR014266	NA	[4]
NA	PRJDB1485	NA	NA	SAMD00009285	DRR014279	NA	[4]
NA	PRJDB1485	NA	NA	SAMD00009286	DRR014307	NA	[4]
NA	PRJDB1485	NA	NA	SAMD00009287	DRR014278	NA	[4]
NA	PRJDB1485	NA	NA	SAMD00009288	DRR014277	NA	[4]
NA	PRJDB1485	NA	NA	SAMD00009289	DRR014309	NA	[4]
NA	PRJDB1485	NA	NA	SAMD00009291	DRR014304	NA	[4]
NA	PRJDB1485	NA	NA	SAMD00009292	DRR014305	NA	[4]
NA	PRJDB1485	NA	NA	SAMD00009293	DRR014300	NA	[4]
NA	PRJDB1485	NA	NA	SAMD00009294	DRR014275	NA	[4]
NA	PRJDB1485	NA	NA	SAMD00009295	DRR014276	NA	[4]
NA	PRJDB1485	NA	NA	SAMD00009296	DRR014289	NA	[4]
NA	PRJDB1485	NA	NA	SAMD00009297	DRR014301	NA	[4]
NA	PRJDB1485	NA	NA	SAMD00009298	DRR014271	NA	[4]
NA	PRJDB1485	NA	NA	SAMD00009299	DRR014292	NA	[4]
NA	PRJEB20548	NA	NA	SAMEA104027775	ERR1948405	NA	[5]
NA	PRJEB20548	NA	NA	SAMEA104027776	ERR1948406	NA	[5]
NA	PRJEB20548	NA	NA	SAMEA104027777	ERR1948407	NA	[5]
NA	PRJEB20548	NA	NA	SAMEA104027778	ERR1948408	NA	[5]
NA	PRJEB20548	NA	NA	SAMEA104027779	ERR1948409	NA	[5]
NA	PRJEB20548	NA	NA	SAMEA104027780	ERR1948410	NA	[5]
NA	PRJEB20548	NA	NA	SAMEA104027781	ERR1948411	NA	[5]
NA	PRJEB20548	NA	NA	SAMEA104027782	ERR1948412	NA	[5]
NA	PRJEB20548	NA	NA	SAMEA104027783	ERR1948413	NA	[5]
NA	PRJEB20548	NA	NA	SAMEA104027784	ERR1948414	NA	[5]
NA	PRJEB20548	NA	NA	SAMEA104027785	ERR1948415	NA	[5]
NA	PRJEB20548	NA	NA	SAMEA104027786	ERR1948416	NA	[5]
NA	PRJEB20548	NA	NA	SAMEA104027787	ERR1948417	NA	[5]
NA	PRJEB20548	NA	NA	SAMEA104027788	ERR1948418	NA	[5]
NA	PRJEB20548	NA	NA	SAMEA104027789	ERR1948419	NA	[5]
NA	PRJEB20548	NA	NA	SAMEA104027790	ERR1948420	NA	[5]
NA	PRJEB20548	NA	NA	SAMEA104027791	ERR1948421	NA	[5]
NA	PRJEB20548	NA	NA	SAMEA104027792	ERR1948422	NA	[5]
NA	PRJEB20548	NA	NA	SAMEA104027793	ERR1948423	NA	[5]
NA	PRJEB20548	NA	NA	SAMEA104027794	ERR1948424	NA	[5]
NA	PRJEB20548	NA	NA	SAMEA104027795	ERR1948425	NA	[5]
NA	PRJEB20548	NA	NA	SAMEA104027796	ERR1948426	NA	[5]
NA	PRJEB20548	NA	NA	SAMEA104027797	ERR1948427	NA	[5]
NA	PRJEB20548	NA	NA	SAMEA104027798	ERR1948428	NA	[5]
NA	PRJEB20548	NA	NA	SAMEA104027799	ERR1948429	NA	[5]
NA	PRJEB20548	NA	NA	SAMEA104027800	ERR1948430	NA	[5]
NA	PRJEB20548	NA	NA	SAMEA104027801	ERR1948431	NA	[5]
NA	PRJEB20548	NA	NA	SAMEA104027802	ERR1948432	NA	[5]
NA	PRJEB20548	NA	NA	SAMEA104027803	ERR1948433	NA	[5]
NA	PRJEB20548	NA	NA	SAMEA104027804	ERR1948434	NA	[5]
NA	PRJEB20548	NA	NA	SAMEA104027805	ERR1948435	NA	[5]
NA	PRJEB20548	NA	NA	SAMEA104027806	ERR1948436	NA	[5]
NA	PRJEB20548	NA	NA	SAMEA104027807	ERR1948437	NA	[5]
NA	PRJEB20548	NA	NA	SAMEA104027808	ERR1948438	NA	[5]
NA	PRJEB20548	NA	NA	SAMEA104027809	ERR1948439	NA	[5]
NA	PRJEB20548	NA	NA	SAMEA104027810	ERR1948440	NA	[5]
NA	PRJEB20548	NA	NA	SAMEA104027811	ERR1948441	NA	[5]
NA	PRJEB20548	NA	NA	SAMEA104027812	ERR1948442	NA	[5]
NA	PRJEB20548	NA	NA	SAMEA104027813	ERR1948443	NA	[5]
NA	PRJEB20548	NA	NA	SAMEA104027814	ERR1948444	NA	[5]
NA	PRJEB20548	NA	NA	SAMEA104027815	ERR1948445	NA	[5]
NA	PRJEB20548	NA	NA	SAMEA104027816	ERR1948446	NA	[5]
NA	PRJEB20548	NA	NA	SAMEA104027817	ERR1948447	NA	[5]
NA	PRJEB20548	NA	NA	SAMEA104027818	ERR1948448	NA	[5]
NA	PRJEB20548	NA	NA	SAMEA104027819	ERR1948449	NA	[5]
NA	PRJEB20548	NA	NA	SAMEA104027820	ERR1948450	NA	[5]
NA	PRJEB20548	NA	NA	SAMEA104027821	ERR1948451	NA	[5]
NA	PRJEB20548	NA	NA	SAMEA104027822	ERR1948452	NA	[5]
NA	PRJEB20548	NA	NA	SAMEA104027823	ERR1948453	NA	[5]
NA	PRJEB20548	NA	NA	SAMEA104027824	ERR1948454	NA	[5]
NA	PRJEB20548	NA	NA	SAMEA104027825	ERR1948455	NA	[5]
NA	PRJEB20548	NA	NA	SAMEA104027826	ERR1948456	NA	[5]
NA	PRJEB20548	NA	NA	SAMEA104027827	ERR1948457	NA	[5]
NA	PRJEB20548	NA	NA	SAMEA104027828	ERR1948458	NA	[5]
NA	PRJEB20548	NA	NA	SAMEA104027829	ERR1948459	NA	[5]
NA	PRJEB20548	NA	NA	SAMEA104027830	ERR1948460	NA	[5]
NA	PRJEB20548	NA	NA	SAMEA104027831	ERR1948461	NA	[5]
NA	PRJEB20548	NA	NA	SAMEA104027832	ERR1948462	NA	[5]
NA	PRJEB20548	NA	NA	SAMEA104027833	ERR1948463	NA	[5]
NA	PRJEB20548	NA	NA	SAMEA104027834	ERR1948464	NA	[5]
NA	PRJEB20548	NA	NA	SAMEA104027835	ERR1948465	NA	[5]
NA	PRJEB20548	NA	NA	SAMEA104027836	ERR1948466	NA	[5]
NA	PRJEB20548	NA	NA	SAMEA104027837	ERR1948467	NA	[5]
NA	PRJEB20548	NA	NA	SAMEA104027838	ERR1948468	NA	[5]
NA	PRJEB20548	NA	NA	SAMEA104027839	ERR1948469	NA	[5]
NA	PRJEB20548	NA	NA	SAMEA104027840	ERR1948470	NA	[5]
NA	PRJEB20548	NA	NA	SAMEA104027841	ERR1948471	NA	[5]
NA	PRJEB20548	NA	NA	SAMEA104027842	ERR1948472	NA	[5]
NA	PRJEB20548	NA	NA	SAMEA104027843	ERR1948473	NA	[5]
NA	PRJEB20548	NA	NA	SAMEA104027844	ERR1948474	NA	[5]
NA	PRJEB20548	NA	NA	SAMEA104027845	ERR1948475	NA	[5]
NA	PRJEB20548	NA	NA	SAMEA104027846	ERR1948476	NA	[5]
NA	PRJEB20548	NA	NA	SAMEA104027847	ERR1948477	NA	[5]
NA	PRJEB20548	NA	NA	SAMEA104027848	ERR1948478	NA	[5]
NA	PRJEB20548	NA	NA	SAMEA104027849	ERR1948479	NA	[5]
NA	PRJEB20548	NA	NA	SAMEA104027850	ERR1948480	NA	[5]
NA	PRJEB20548	NA	NA	SAMEA104027851	ERR1948481	NA	[5]
NA	PRJEB20548	NA	NA	SAMEA104027852	ERR1948482	NA	[5]
NA	PRJEB20548	NA	NA	SAMEA104027853	ERR1948483	NA	[5]
NA	PRJEB20548	NA	NA	SAMEA104027854	ERR1948484	NA	[5]
NA	PRJEB20548	NA	NA	SAMEA104027855	ERR1948485	NA	[5]
NA	PRJEB20548	NA	NA	SAMEA104027856	ERR1948486	NA	[5]
NA	PRJEB20548	NA	NA	SAMEA104027857	ERR1948487	NA	[5]
NA	PRJEB20548	NA	NA	SAMEA104027858	ERR1948488	NA	[5]
NA	PRJEB20548	NA	NA	SAMEA104027859	ERR1948489	NA	[5]
NA	PRJEB20548	NA	NA	SAMEA104027860	ERR1948490	NA	[5]
NA	PRJEB20548	NA	NA	SAMEA104027861	ERR1948491	NA	[5]
NA	PRJEB20548	NA	NA	SAMEA104027862	ERR1948492	NA	[5]
NA	PRJEB20548	NA	NA	SAMEA104027863	ERR1948493	NA	[5]
NA	PRJEB20548	NA	NA	SAMEA104027864	ERR1948494	NA	[5]
NA	PRJEB20548	NA	NA	SAMEA104027865	ERR1948495	NA	[5]
NA	PRJEB20548	NA	NA	SAMEA104027866	ERR1948496	NA	[5]
NA	PRJEB20548	NA	NA	SAMEA104027867	ERR1948497	NA	[5]
NA	PRJEB20548	NA	NA	SAMEA104027868	ERR1948498	NA	[5]
NA	PRJEB20548	NA	NA	SAMEA104027869	ERR1948499	NA	[5]
NA	PRJEB20548	NA	NA	SAMEA104027870	ERR1948500	NA	[5]
NA	PRJNA197478	NA	GCF_002760225.1	SAMN07176407	NA	NA	[6]
NA	PRJNA197476	NA	GCF_002760195.1	SAMN07176409	NA	NA	[6]
NA	PRJNA197474	NA	GCF_002759675.1	SAMN07176411	NA	NA	[6]
NA	PRJNA197473	NA	GCF_002760135.1	SAMN07176412	NA	NA	[6]
NA	PRJNA197471	NA	GCF_002760105.1	SAMN07176414	NA	NA	[6]
NA	PRJNA197469	NA	GCF_002760055.1	SAMN07176416	NA	NA	[6]
NA	PRJNA197467	NA	GCF_002759725.1	SAMN07176418	NA	NA	[6]
NA	PRJNA197464	NA	GCF_002759625.1	SAMN07176420	NA	NA	[6]
NA	PRJNA197463	NA	GCF_002760075.1	SAMN07176421	NA	NA	[6]
NA	PRJEB8392	NA	GCF_000946355.1	SAMEA3233752	NA	NA	[7]
NA	PRJEB8392	NA	GCF_000938815.1	SAMEA3233753	NA	NA	[7]
NA	PRJEB8392	NA	GCF_000942575.1	SAMEA3233754	NA	NA	[7]
NA	PRJEB8392	NA	GCF_000938475.1	SAMEA3233755	NA	NA	[7]
NA	PRJEB8392	NA	GCF_000947635.1	SAMEA3233756	NA	NA	[7]
NA	PRJEB8392	NA	GCF_000937255.1	SAMEA3233757	NA	NA	[7]
NA	PRJEB8392	NA	GCF_000877135.1	SAMEA3233758	NA	NA	[7]
NA	PRJEB8392	NA	GCF_000876935.1	SAMEA3233759	NA	NA	[7]
NA	PRJEB8392	NA	GCF_000937235.1	SAMEA3233760	NA	NA	[7]
NA	PRJEB8392	NA	GCF_000945255.1	SAMEA3233761	NA	NA	[7]
NA	PRJEB8392	NA	GCF_000938615.1	SAMEA3233765	NA	NA	[7]
NA	PRJEB8392	NA	GCF_000937675.1	SAMEA3233766	NA	NA	[7]
NA	PRJEB8392	NA	GCF_000938935.1	SAMEA3233767	NA	NA	[7]
NA	PRJEB8392	NA	GCF_000940155.1	SAMEA3233768	NA	NA	[7]
NA	PRJEB8392	NA	GCF_000876695.1	SAMEA3233770	NA	NA	[7]
NA	PRJEB8392	NA	GCF_000937635.1	SAMEA3233771	NA	NA	[7]
NA	PRJEB8392	NA	GCF_000943875.1	SAMEA3233772	NA	NA	[7]
NA	PRJEB8392	NA	GCF_000937015.1	SAMEA3233773	NA	NA	[7]
NA	PRJEB8392	NA	GCF_000940635.1	SAMEA3233774	NA	NA	[7]
NA	PRJEB8392	NA	GCF_000942735.1	SAMEA3233775	NA	NA	[7]
NA	PRJEB8392	NA	GCF_000876775.1	SAMEA3233776	NA	NA	[7]
NA	PRJEB8392	NA	GCF_000943995.1	SAMEA3233777	NA	NA	[7]
NA	PRJEB8392	NA	GCF_000944515.1	SAMEA3233778	NA	NA	[7]
NA	PRJEB8392	NA	GCF_000939115.1	SAMEA3233779	NA	NA	[7]
NA	PRJEB8392	NA	GCF_000876975.1	SAMEA3233780	NA	NA	[7]
NA	PRJEB8392	NA	GCF_000938595.1	SAMEA3233781	NA	NA	[7]
NA	PRJEB8392	NA	GCF_000876715.1	SAMEA3233782	NA	NA	[7]
NA	PRJEB8392	NA	GCF_000945395.1	SAMEA3233783	NA	NA	[7]
NA	PRJEB8392	NA	GCF_000941475.1	SAMEA3233784	NA	NA	[7]
NA	PRJEB8392	NA	GCF_000941695.1	SAMEA3233785	NA	NA	[7]
NA	PRJEB8392	NA	GCF_000943935.1	SAMEA3233786	NA	NA	[7]
NA	PRJEB8392	NA	GCF_000944655.1	SAMEA3233787	NA	NA	[7]
NA	PRJEB8392	NA	GCF_000944415.1	SAMEA3233788	NA	NA	[7]
NA	PRJEB8392	NA	GCF_000941675.1	SAMEA3233789	NA	NA	[7]
NA	PRJEB8392	NA	GCF_000876855.1	SAMEA3233790	NA	NA	[7]
NA	PRJEB8392	NA	GCF_000944315.1	SAMEA3233791	NA	NA	[7]
NA	PRJEB8392	NA	GCF_000942675.1	SAMEA3233792	NA	NA	[7]
NA	PRJEB8392	NA	GCF_000943915.1	SAMEA3233793	NA	NA	[7]
NA	PRJEB8392	NA	GCF_000942195.1	SAMEA3233794	NA	NA	[7]
NA	PRJEB8392	NA	GCF_000877235.1	SAMEA3233795	NA	NA	[7]
NA	PRJEB8392	NA	GCF_000877115.1	SAMEA3233796	NA	NA	[7]
NA	PRJEB8392	NA	GCF_000942455.1	SAMEA3233797	NA	NA	[7]
NA	PRJEB8392	NA	GCF_000944555.1	SAMEA3233798	NA	NA	[7]
NA	PRJEB8392	NA	GCF_000945435.1	SAMEA3233799	NA	NA	[7]
NA	PRJEB8392	NA	GCF_000940595.1	SAMEA3233800	NA	NA	[7]
NA	PRJEB8392	NA	GCF_000877195.1	SAMEA3233801	NA	NA	[7]
NA	PRJEB8392	NA	GCF_000944055.1	SAMEA3233802	NA	NA	[7]
NA	PRJEB8392	NA	GCF_000942295.1	SAMEA3233803	NA	NA	[7]
NA	PRJEB8392	NA	GCF_000945095.1	SAMEA3233804	NA	NA	[7]
NA	PRJEB8392	NA	GCF_000946875.1	SAMEA3233805	NA	NA	[7]
NA	PRJEB8392	NA	GCF_000945295.1	SAMEA3233806	NA	NA	[7]
NA	PRJEB8392	NA	GCF_000947255.1	SAMEA3233807	NA	NA	[7]
NA	PRJEB8392	NA	GCF_000943895.1	SAMEA3233808	NA	NA	[7]
NA	PRJEB8392	NA	GCF_000936975.1	SAMEA3233809	NA	NA	[7]
NA	PRJEB8392	NA	GCF_000946995.1	SAMEA3233810	NA	NA	[7]
NA	PRJEB8392	NA	GCF_000944575.1	SAMEA3233811	NA	NA	[7]
NA	PRJEB8392	NA	GCF_000936995.1	SAMEA3233812	NA	NA	[7]
NA	PRJEB8392	NA	GCF_000942535.1	SAMEA3233813	NA	NA	[7]
NA	PRJEB8392	NA	GCF_000946795.1	SAMEA3233814	NA	NA	[7]
NA	PRJEB8392	NA	GCF_000942895.1	SAMEA3233815	NA	NA	[7]
NA	PRJEB8392	NA	GCF_000945275.1	SAMEA3233816	NA	NA	[7]
NA	PRJEB8392	NA	GCF_000936535.1	SAMEA3233817	NA	NA	[7]
NA	PRJEB8392	NA	GCF_000946395.1	SAMEA3233818	NA	NA	[7]
NA	PRJEB8392	NA	GCF_000944915.1	SAMEA3233819	NA	NA	[7]
NA	PRJEB8392	NA	GCF_000937055.1	SAMEA3233820	NA	NA	[7]
NA	PRJEB8392	NA	GCF_000877215.1	SAMEA3233821	NA	NA	[7]
NA	PRJEB8392	NA	GCF_000942355.1	SAMEA3233822	NA	NA	[7]
NA	PRJEB8392	NA	GCF_000945375.1	SAMEA3233823	NA	NA	[7]
NA	PRJEB8392	NA	GCF_000939855.1	SAMEA3233824	NA	NA	[7]
NA	PRJEB8392	NA	GCF_000942435.1	SAMEA3233825	NA	NA	[7]
NA	PRJEB8392	NA	GCF_000945735.1	SAMEA3233826	NA	NA	[7]
NA	PRJEB8392	NA	GCF_000944035.1	SAMEA3233827	NA	NA	[7]
NA	PRJEB8392	NA	GCF_000942235.1	SAMEA3233828	NA	NA	[7]
NA	PRJEB8392	NA	GCF_000946515.1	SAMEA3233829	NA	NA	[7]
NA	PRJEB8392	NA	GCF_000947615.1	SAMEA3233831	NA	NA	[7]
NA	PRJEB8392	NA	GCF_000939795.1	SAMEA3233832	NA	NA	[7]
NA	PRJEB8392	NA	GCF_000944975.1	SAMEA3233833	NA	NA	[7]
NA	PRJEB8392	NA	GCF_000876835.1	SAMEA3233834	NA	NA	[7]
NA	PRJEB8392	NA	GCF_000938435.1	SAMEA3233835	NA	NA	[7]
NA	PRJEB8392	NA	GCF_000942715.1	SAMEA3233836	NA	NA	[7]
NA	PRJEB8392	NA	GCF_000940095.1	SAMEA3233837	NA	NA	[7]
NA	PRJEB8392	NA	GCF_000941755.1	SAMEA3233839	NA	NA	[7]
NA	PRJEB8392	NA	GCF_000937155.1	SAMEA3233840	NA	NA	[7]
NA	PRJEB8392	NA	GCF_000944675.1	SAMEA3233841	NA	NA	[7]
NA	PRJEB8392	NA	GCF_000945335.1	SAMEA3233842	NA	NA	[7]
NA	PRJEB8392	NA	GCF_000941915.1	SAMEA3233843	NA	NA	[7]
NA	PRJEB8392	NA	GCF_000946075.1	SAMEA3233845	NA	NA	[7]
NA	PRJEB8392	NA	GCF_000942555.1	SAMEA3233846	NA	NA	[7]
NA	PRJEB8392	NA	GCF_000939055.1	SAMEA3233847	NA	NA	[7]
NA	PRJEB8392	NA	GCF_000939875.1	SAMEA3233848	NA	NA	[7]
NA	PRJEB8392	NA	GCF_000941355.1	SAMEA3233849	NA	NA	[7]
NA	PRJEB8392	NA	GCF_000942115.1	SAMEA3233850	NA	NA	[7]
NA	PRJEB8392	NA	GCF_000940375.1	SAMEA3233851	NA	NA	[7]
NA	PRJEB8392	NA	GCF_000947075.1	SAMEA3233853	NA	NA	[7]
NA	PRJEB8392	NA	GCF_000940395.1	SAMEA3233854	NA	NA	[7]
NA	PRJEB8392	NA	GCF_000944875.1	SAMEA3233855	NA	NA	[7]
NA	PRJEB8392	NA	GCF_000946015.1	SAMEA3233856	NA	NA	[7]
NA	PRJEB8392	NA	GCF_000946535.1	SAMEA3233857	NA	NA	[7]
NA	PRJEB8392	NA	GCF_000941135.1	SAMEA3233858	NA	NA	[7]
NA	PRJEB8392	NA	GCF_000942615.1	SAMEA3233859	NA	NA	[7]
NA	PRJEB8392	NA	GCF_000943195.1	SAMEA3233860	NA	NA	[7]
NA	PRJEB8392	NA	GCF_000942495.1	SAMEA3233861	NA	NA	[7]
NA	PRJEB8392	NA	GCF_000947575.1	SAMEA3233862	NA	NA	[7]
NA	PRJEB8392	NA	GCF_000946035.1	SAMEA3233863	NA	NA	[7]
NA	PRJEB8392	NA	GCF_000946675.1	SAMEA3233864	NA	NA	[7]
NA	PRJEB8392	NA	GCF_000940715.1	SAMEA3233865	NA	NA	[7]
NA	PRJEB8392	NA	GCF_000937595.1	SAMEA3233866	NA	NA	[7]
NA	PRJEB8392	NA	GCF_000939315.1	SAMEA3233867	NA	NA	[7]
NA	PRJEB8392	NA	GCF_000936895.1	SAMEA3233868	NA	NA	[7]
NA	PRJEB8392	NA	GCF_000944135.1	SAMEA3233869	NA	NA	[7]
NA	PRJEB8392	NA	GCF_000947395.1	SAMEA3233870	NA	NA	[7]
NA	PRJEB8392	NA	GCF_000938915.1	SAMEA3233871	NA	NA	[7]
NA	PRJEB8392	NA	GCF_000937295.1	SAMEA3233872	NA	NA	[7]
NA	PRJEB8392	NA	GCF_000939235.1	SAMEA3233873	NA	NA	[7]
NA	PRJEB8392	NA	GCF_000940675.1	SAMEA3233874	NA	NA	[7]
NA	PRJEB8392	NA	GCF_000876755.1	SAMEA3233875	NA	NA	[7]
NA	PRJEB8392	NA	GCF_000944455.1	SAMEA3233876	NA	NA	[7]
NA	PRJEB8392	NA	GCF_000944755.1	SAMEA3233877	NA	NA	[7]
NA	PRJEB8392	NA	GCF_000942515.1	SAMEA3233878	NA	NA	[7]
NA	PRJEB8392	NA	GCF_000877155.1	SAMEA3233879	NA	NA	[7]
NA	PRJEB8392	NA	GCF_000942315.1	SAMEA3233880	NA	NA	[7]
NA	PRJEB8392	NA	GCF_000946655.1	SAMEA3233881	NA	NA	[7]
NA	PRJEB8392	NA	GCF_000946095.1	SAMEA3233884	NA	NA	[7]
NA	PRJEB8392	NA	GCF_000941315.1	SAMEA3233885	NA	NA	[7]
NA	PRJEB8392	NA	GCF_000938955.1	SAMEA3233886	NA	NA	[7]
NA	PRJEB8392	NA	GCF_000943075.1	SAMEA3233887	NA	NA	[7]
NA	PRJEB8392	NA	GCF_000945215.1	SAMEA3233888	NA	NA	[7]
NA	PRJEB8392	NA	GCF_000946935.1	SAMEA3233890	NA	NA	[7]
NA	PRJEB8392	NA	GCF_000938455.1	SAMEA3233891	NA	NA	[7]
NA	PRJEB8392	NA	GCF_000936855.1	SAMEA3233892	NA	NA	[7]
NA	PRJEB8392	NA	GCF_000945875.1	SAMEA3233893	NA	NA	[7]
NA	PRJEB8392	NA	GCF_000877015.1	SAMEA3233894	NA	NA	[7]
NA	PRJEB8392	NA	GCF_000936695.1	SAMEA3233895	NA	NA	[7]
NA	PRJEB8392	NA	GCF_000941235.1	SAMEA3233897	NA	NA	[7]
NA	PRJEB8392	NA	GCF_000942015.1	SAMEA3233899	NA	NA	[7]
NA	PRJEB8392	NA	GCF_000945775.1	SAMEA3233900	NA	NA	[7]
NA	PRJEB8392	NA	GCF_000941715.1	SAMEA3233901	NA	NA	[7]
NA	PRJEB8392	NA	GCF_000945695.1	SAMEA3233902	NA	NA	[7]
NA	PRJEB8392	NA	GCF_000945995.1	SAMEA3233903	NA	NA	[7]
NA	PRJEB8392	NA	GCF_000936655.1	SAMEA3233904	NA	NA	[7]
NA	PRJEB8392	NA	GCF_000945355.1	SAMEA3233906	NA	NA	[7]
NA	PRJEB8392	NA	GCF_000936735.1	SAMEA3233910	NA	NA	[7]
NA	PRJEB8392	NA	GCF_000944375.1	SAMEA3233911	NA	NA	[7]
NA	PRJEB8392	NA	GCF_000939095.1	SAMEA3233912	NA	NA	[7]
NA	PRJEB8392	NA	GCF_000937035.1	SAMEA3233913	NA	NA	[7]
NA	PRJEB8392	NA	GCF_000877055.1	SAMEA3233915	NA	NA	[7]
NA	PRJEB8392	NA	GCF_000941115.1	SAMEA3233916	NA	NA	[7]
NA	PRJEB8392	NA	GCF_000945795.1	SAMEA3233917	NA	NA	[7]
NA	PRJEB8392	NA	GCF_000877035.1	SAMEA3233918	NA	NA	[7]
NA	PRJEB8392	NA	GCF_000941495.1	SAMEA3233919	NA	NA	[7]
NA	PRJEB8392	NA	GCF_000942215.1	SAMEA3233920	NA	NA	[7]
NA	PRJEB8392	NA	GCF_000937535.1	SAMEA3233921	NA	NA	[7]
NA	PRJEB8392	NA	GCF_000947235.1	SAMEA3233924	NA	NA	[7]
NA	PRJEB8392	NA	GCF_000936675.1	SAMEA3233926	NA	NA	[7]
NA	PRJEB8392	NA	GCF_000936615.1	SAMEA3233927	NA	NA	[7]
NA	PRJEB8392	NA	GCF_000942375.1	SAMEA3233928	NA	NA	[7]
NA	PRJEB8392	NA	GCF_000946255.1	SAMEA3233929	NA	NA	[7]
NA	PRJEB8392	NA	GCF_000937315.1	SAMEA3233930	NA	NA	[7]
NA	PRJEB8392	NA	GCF_000945975.1	SAMEA3233931	NA	NA	[7]
NA	PRJEB8392	NA	GCF_000941875.1	SAMEA3233933	NA	NA	[7]
NA	PRJEB8392	NA	GCF_000946915.1	SAMEA3233935	NA	NA	[7]
NA	PRJEB8392	NA	GCF_000938835.1	SAMEA3233937	NA	NA	[7]
NA	PRJEB8392	NA	GCF_000937935.1	SAMEA3233939	NA	NA	[7]
NA	PRJEB8392	NA	GCF_000936025.1	SAMEA3233940	NA	NA	[7]
NA	PRJEB8392	NA	GCF_000937655.1	SAMEA3233942	NA	NA	[7]
NA	PRJEB8392	NA	GCF_000944715.1	SAMEA3233943	NA	NA	[7]
NA	PRJEB8392	NA	GCF_000941555.1	SAMEA3233945	NA	NA	[7]
NA	PRJEB8392	NA	GCF_000942135.1	SAMEA3233946	NA	NA	[7]
NA	PRJEB8392	NA	GCF_000944175.1	SAMEA3233947	NA	NA	[7]
NA	PRJEB8392	NA	GCF_000945455.1	SAMEA3233948	NA	NA	[7]
NA	PRJEB8392	NA	GCF_000947535.1	SAMEA3233949	NA	NA	[7]
NA	PRJEB8392	NA	GCF_000938555.1	SAMEA3233950	NA	NA	[7]
NA	PRJEB8392	NA	GCF_000939915.1	SAMEA3233951	NA	NA	[7]
NA	PRJEB8392	NA	GCF_000944615.1	SAMEA3233952	NA	NA	[7]
NA	PRJEB8392	NA	GCF_000940275.1	SAMEA3233955	NA	NA	[7]
NA	PRJEB8392	NA	GCF_000937915.1	SAMEA3233956	NA	NA	[7]
NA	PRJEB8392	NA	GCF_000946615.1	SAMEA3233957	NA	NA	[7]
NA	PRJEB8392	NA	GCF_000936915.1	SAMEA3233958	NA	NA	[7]
NA	PRJEB8392	NA	GCF_000937695.1	SAMEA3233959	NA	NA	[7]
NA	PRJEB8392	NA	GCF_000943315.1	SAMEA3233960	NA	NA	[7]
NA	PRJEB8392	NA	GCF_000943175.1	SAMEA3233963	NA	NA	[7]
NA	PRJEB8392	NA	GCF_000946195.1	SAMEA3233965	NA	NA	[7]
NA	PRJEB8392	NA	GCF_000938495.1	SAMEA3233967	NA	NA	[7]
NA	PRJEB8392	NA	GCF_000937335.1	SAMEA3233969	NA	NA	[7]
NA	PRJEB8392	NA	GCF_000938415.1	SAMEA3233971	NA	NA	[7]
NA	PRJEB8392	NA	GCF_000945555.1	SAMEA3233972	NA	NA	[7]
NA	PRJEB8392	NA	GCF_000936325.1	SAMEA3233974	NA	NA	[7]
NA	PRJEB8392	NA	GCF_000946155.1	SAMEA3233975	NA	NA	[7]
NA	PRJEB8392	NA	GCF_000940335.1	SAMEA3233976	NA	NA	[7]
NA	PRJEB8392	NA	GCF_000935945.1	SAMEA3233977	NA	NA	[7]
NA	PRJEB8392	NA	GCF_000942795.1	SAMEA3233978	NA	NA	[7]
NA	PRJEB8392	NA	GCF_000941655.1	SAMEA3233979	NA	NA	[7]
NA	PRJEB8392	NA	GCF_000938095.1	SAMEA3233980	NA	NA	[7]
NA	PRJEB8392	NA	GCF_000936815.1	SAMEA3233981	NA	NA	[7]
NA	PRJEB8392	NA	GCF_000942855.1	SAMEA3233982	NA	NA	[7]
NA	PRJEB8392	NA	GCF_000943955.1	SAMEA3233983	NA	NA	[7]
NA	PRJEB8392	NA	GCF_000946235.1	SAMEA3233984	NA	NA	[7]
NA	PRJEB8392	NA	GCF_000937075.1	SAMEA3233985	NA	NA	[7]
NA	PRJEB8392	NA	GCF_000944535.1	SAMEA3233986	NA	NA	[7]
NA	PRJEB8392	NA	GCF_000943115.1	SAMEA3233987	NA	NA	[7]
NA	PRJEB8392	NA	GCF_000939715.1	SAMEA3233988	NA	NA	[7]
NA	PRJEB8392	NA	GCF_000945075.1	SAMEA3233989	NA	NA	[7]
NA	PRJEB8392	NA	GCF_000937875.1	SAMEA3233990	NA	NA	[7]
NA	PRJEB8392	NA	GCF_000938155.1	SAMEA3233991	NA	NA	[7]
NA	PRJEB8392	NA	GCF_000942595.1	SAMEA3233992	NA	NA	[7]
NA	PRJEB8392	NA	GCF_000937735.1	SAMEA3233993	NA	NA	[7]
NA	PRJEB8392	NA	GCF_000942995.1	SAMEA3233994	NA	NA	[7]
NA	PRJEB8392	NA	GCF_000943295.1	SAMEA3233995	NA	NA	[7]
NA	PRJEB8392	NA	GCF_000943855.1	SAMEA3233996	NA	NA	[7]
NA	PRJEB8392	NA	GCF_000938795.1	SAMEA3233997	NA	NA	[7]
NA	PRJEB8392	NA	GCF_000947775.1	SAMEA3233998	NA	NA	[7]
NA	PRJEB8392	NA	GCF_000877075.1	SAMEA3233999	NA	NA	[7]
NA	PRJEB8392	NA	GCF_000938135.1	SAMEA3234001	NA	NA	[7]
NA	PRJEB8392	NA	GCF_000942075.1	SAMEA3234002	NA	NA	[7]
NA	PRJEB8392	NA	GCF_000947715.1	SAMEA3234003	NA	NA	[7]
NA	PRJEB8392	NA	GCF_000938115.1	SAMEA3234004	NA	NA	[7]
NA	PRJEB8392	NA	GCF_000938195.1	SAMEA3234005	NA	NA	[7]
NA	PRJEB8392	NA	GCF_000942335.1	SAMEA3234006	NA	NA	[7]
NA	PRJEB8392	NA	GCF_000945015.1	SAMEA3234007	NA	NA	[7]
NA	PRJEB8392	NA	GCF_000936795.1	SAMEA3234008	NA	NA	[7]
NA	PRJEB8392	NA	GCF_000937175.1	SAMEA3234009	NA	NA	[7]
NA	PRJEB8392	NA	GCF_000947055.1	SAMEA3234010	NA	NA	[7]
NA	PRJEB8392	NA	GCF_000938215.1	SAMEA3234011	NA	NA	[7]
NA	PRJEB8392	NA	GCF_000947495.1	SAMEA3234012	NA	NA	[7]
NA	PRJEB8392	NA	GCF_000947695.1	SAMEA3234013	NA	NA	[7]
NA	PRJEB8392	NA	GCF_000936145.1	SAMEA3234014	NA	NA	[7]
NA	PRJEB8392	NA	GCF_000945415.1	SAMEA3234015	NA	NA	[7]
NA	PRJEB8392	NA	GCF_000944115.1	SAMEA3234016	NA	NA	[7]
NA	PRJEB8392	NA	GCF_000936385.1	SAMEA3234017	NA	NA	[7]
NA	PRJEB8392	NA	GCF_000947415.1	SAMEA3234018	NA	NA	[7]
NA	PRJEB8392	NA	GCF_000941275.1	SAMEA3234019	NA	NA	[7]
NA	PRJEB8392	NA	GCF_000946135.1	SAMEA3234020	NA	NA	[7]
NA	PRJEB8392	NA	GCF_000946835.1	SAMEA3234022	NA	NA	[7]
NA	PRJEB8392	NA	GCF_000945595.1	SAMEA3234023	NA	NA	[7]
NA	PRJEB8392	NA	GCF_000945135.1	SAMEA3234024	NA	NA	[7]
NA	PRJEB8392	NA	GCF_000939015.1	SAMEA3234025	NA	NA	[7]
NA	PRJEB8392	NA	GCF_000936045.1	SAMEA3234026	NA	NA	[7]
NA	PRJEB8392	NA	GCF_000936285.1	SAMEA3234027	NA	NA	[7]
NA	PRJEB8392	NA	GCF_000940575.1	SAMEA3234028	NA	NA	[7]
NA	PRJEB8392	NA	GCF_000942055.1	SAMEA3234029	NA	NA	[7]
NA	PRJEB8392	NA	GCF_000941515.1	SAMEA3234030	NA	NA	[7]
NA	PRJEB8392	NA	GCF_000946595.1	SAMEA3234031	NA	NA	[7]
NA	PRJEB8392	NA	GCF_000876735.1	SAMEA3234032	NA	NA	[7]
NA	PRJEB8392	NA	GCF_000947095.1	SAMEA3234033	NA	NA	[7]
NA	PRJEB8392	NA	GCF_000938055.1	SAMEA3234034	NA	NA	[7]
NA	PRJEB8392	NA	GCF_000936875.1	SAMEA3234035	NA	NA	[7]
NA	PRJEB8392	NA	GCF_000947755.1	SAMEA3234037	NA	NA	[7]
NA	PRJEB8392	NA	GCF_000945055.1	SAMEA3234038	NA	NA	[7]
NA	PRJEB8392	NA	GCF_000941175.1	SAMEA3234039	NA	NA	[7]
NA	PRJEB8392	NA	GCF_000943275.1	SAMEA3234040	NA	NA	[7]
NA	PRJEB8392	NA	GCF_000942175.1	SAMEA3234041	NA	NA	[7]
NA	PRJEB8392	NA	GCF_000944935.1	SAMEA3234042	NA	NA	[7]
NA	PRJEB8392	NA	GCF_000937755.1	SAMEA3234043	NA	NA	[7]
NA	PRJEB8392	NA	GCF_000941595.1	SAMEA3234044	NA	NA	[7]
NA	PRJEB8392	NA	GCF_000940015.1	SAMEA3234045	NA	NA	[7]
NA	PRJEB8392	NA	GCF_000876995.1	SAMEA3234046	NA	NA	[7]
NA	PRJEB8392	NA	GCF_000942975.1	SAMEA3234047	NA	NA	[7]
NA	PRJEB8392	NA	GCF_000876875.1	SAMEA3234048	NA	NA	[7]
NA	PRJEB8392	NA	GCF_000940055.1	SAMEA3234050	NA	NA	[7]
NA	PRJEB8392	NA	GCF_000937995.1	SAMEA3234051	NA	NA	[7]
NA	PRJEB8392	NA	GCF_000947835.1	SAMEA3234052	NA	NA	[7]
NA	PRJEB8392	NA	GCF_000946555.1	SAMEA3234053	NA	NA	[7]
NA	PRJEB8392	NA	GCF_000939895.1	SAMEA3234054	NA	NA	[7]
NA	PRJEB8392	NA	GCF_000947795.1	SAMEA3234055	NA	NA	[7]
NA	PRJEB8392	NA	GCF_000947735.1	SAMEA3234057	NA	NA	[7]
NA	PRJEB8392	NA	GCF_000943335.1	SAMEA3234058	NA	NA	[7]
NA	PRJEB8392	NA	GCF_000941775.1	SAMEA3234059	NA	NA	[7]
NA	PRJEB8392	NA	GCF_000941955.1	SAMEA3234060	NA	NA	[7]
NA	PRJEB8392	NA	GCF_000943235.1	SAMEA3234061	NA	NA	[7]
NA	PRJEB8392	NA	GCF_000876915.1	SAMEA3234062	NA	NA	[7]
NA	PRJEB8392	NA	GCF_000942415.1	SAMEA3234063	NA	NA	[7]
NA	PRJEB8392	NA	GCF_000938375.1	SAMEA3234064	NA	NA	[7]
NA	PRJEB8392	NA	GCF_000937375.1	SAMEA3234065	NA	NA	[7]
NA	PRJEB8392	NA	GCF_000946575.1	SAMEA3234066	NA	NA	[7]
NA	PRJEB8392	NA	GCF_000945475.1	SAMEA3234067	NA	NA	[7]
NA	PRJEB8392	NA	GCF_000947475.1	SAMEA3234068	NA	NA	[7]
NA	PRJEB8392	NA	GCF_000936595.1	SAMEA3234069	NA	NA	[7]
NA	PRJEB8392	NA	GCF_000946955.1	SAMEA3234070	NA	NA	[7]
NA	PRJEB8392	NA	GCF_000941735.1	SAMEA3234072	NA	NA	[7]
NA	PRJEB8392	NA	GCF_000936935.1	SAMEA3234073	NA	NA	[7]
NA	PRJEB8392	NA	GCF_000941415.1	SAMEA3234074	NA	NA	[7]
NA	PRJEB8392	NA	GCF_000947555.1	SAMEA3234075	NA	NA	[7]
NA	PRJEB8392	NA	GCF_000942655.1	SAMEA3234076	NA	NA	[7]
NA	PRJEB8392	NA	GCF_000936575.1	SAMEA3234077	NA	NA	[7]
NA	PRJEB8392	NA	GCF_000946695.1	SAMEA3234078	NA	NA	[7]
NA	PRJEB8392	NA	GCF_000940755.1	SAMEA3234079	NA	NA	[7]
NA	PRJEB8392	NA	GCF_000944195.1	SAMEA3234080	NA	NA	[7]
NA	PRJEB8392	NA	GCF_000946495.1	SAMEA3234081	NA	NA	[7]
NA	PRJEB8392	NA	GCF_000936305.1	SAMEA3234082	NA	NA	[7]
NA	PRJEB8392	NA	GCF_000943055.1	SAMEA3234083	NA	NA	[7]
NA	PRJEB8392	NA	GCF_000944215.1	SAMEA3234084	NA	NA	[7]
NA	PRJEB8392	NA	GCF_000946215.1	SAMEA3234085	NA	NA	[7]
NA	PRJEB8392	NA	GCF_000947455.1	SAMEA3234086	NA	NA	[7]
NA	PRJEB8392	NA	GCF_000945035.1	SAMEA3234088	NA	NA	[7]
NA	PRJEB8392	NA	GCF_000941295.1	SAMEA3234089	NA	NA	[7]
NA	PRJEB8392	NA	GCF_000943215.1	SAMEA3234090	NA	NA	[7]
NA	PRJEB8392	NA	GCF_000945155.1	SAMEA3234091	NA	NA	[7]
NA	PRJEB8392	NA	GCF_000942635.1	SAMEA3234093	NA	NA	[7]
NA	PRJEB8392	NA	GCF_000940175.1	SAMEA3234094	NA	NA	[7]
NA	PRJEB8392	NA	GCF_000939175.1	SAMEA3234095	NA	NA	[7]
NA	PRJEB8392	NA	GCF_000941815.1	SAMEA3234096	NA	NA	[7]
NA	PRJEB8392	NA	GCF_000947435.1	SAMEA3234097	NA	NA	[7]
NA	PRJEB8392	NA	GCF_000945935.1	SAMEA3234098	NA	NA	[7]
NA	PRJEB8392	NA	GCF_000945495.1	SAMEA3234099	NA	NA	[7]
NA	PRJEB8392	NA	GCF_000941855.1	SAMEA3234100	NA	NA	[7]
NA	PRJEB8392	NA	GCF_000938755.1	SAMEA3234101	NA	NA	[7]
NA	PRJEB8392	NA	GCF_000939935.1	SAMEA3234102	NA	NA	[7]
NA	PRJEB8392	NA	GCF_000947335.1	SAMEA3234103	NA	NA	[7]
NA	PRJEB8392	NA	GCF_000945815.1	SAMEA3234104	NA	NA	[7]
NA	PRJEB8392	NA	GCF_000936555.1	SAMEA3234105	NA	NA	[7]
NA	PRJEB8392	NA	GCF_000943835.1	SAMEA3234106	NA	NA	[7]
NA	PRJEB8392	NA	GCF_000877175.1	SAMEA3234107	NA	NA	[7]
NA	PRJEB8392	NA	GCF_000947675.1	SAMEA3234108	NA	NA	[7]
NA	PRJEB8392	NA	GCF_000943975.1	SAMEA3234109	NA	NA	[7]
NA	PRJEB8392	NA	GCF_000940495.1	SAMEA3234111	NA	NA	[7]
NA	PRJEB8392	NA	GCF_000940475.1	SAMEA3234112	NA	NA	[7]
NA	PRJEB8392	NA	GCF_000936835.1	SAMEA3234113	NA	NA	[7]
NA	PRJEB8392	NA	GCF_000944075.1	SAMEA3234114	NA	NA	[7]
NA	PRJEB8392	NA	GCF_000938635.1	SAMEA3234115	NA	NA	[7]
NA	PRJEB8392	NA	GCF_000938775.1	SAMEA3234116	NA	NA	[7]
NA	PRJEB8392	NA	GCF_000944775.1	SAMEA3234117	NA	NA	[7]
NA	PRJEB8392	NA	GCF_000876895.1	SAMEA3234118	NA	NA	[7]
NA	PRJEB8392	NA	GCF_000940195.1	SAMEA3234119	NA	NA	[7]
NA	PRJEB8392	NA	GCF_000947595.1	SAMEA3234120	NA	NA	[7]
NA	PRJEB8392	NA	GCF_000876815.1	SAMEA3234121	NA	NA	[7]
NA	PRJEB8392	NA	GCF_000947515.1	SAMEA3234122	NA	NA	[7]
NA	PRJEB8392	NA	GCF_000945635.1	SAMEA3234123	NA	NA	[7]
NA	PRJEB8392	NA	GCF_000939735.1	SAMEA3234124	NA	NA	[7]
NA	PRJEB8392	NA	GCF_000877095.1	SAMEA3234125	NA	NA	[7]
NA	PRJEB8392	NA	GCF_000937195.1	SAMEA3234126	NA	NA	[7]
NA	PRJEB2712	NA	NA	SAMEA1530134	ERR176022	NA	[8]
NA	PRJEA32239	NA	GCF_000026725.1	SAMEA2272312	NA	NA	[3]
NA	PRJEA32237	NA	GCF_000026745.1	SAMEA2272697	NA	NA	[3]
NA	PRJNA352	NA	GCF_000091905.1	SAMEA3138299	NA	NA	[3]
NA	PRJNA12417	NA	GCF_000167375.1	SAMN02441756	NA	NA	[9]
NA	PRJNA17157	NA	GCF_000168355.3	SAMN02469350	NA	NA	[10]
NA	PRJNA171440	NA	GCF_000440795.1	SAMN02469503	NA	NA	[11]
NA	PRJNA171441	NA	GCF_000440815.1	SAMN02469504	NA	NA	[11]
NA	PRJNA171447	NA	GCF_000440935.1	SAMN02469506	NA	NA	[11]
NA	PRJNA171448	NA	GCF_000440955.1	SAMN02469507	NA	NA	[11]
NA	PRJNA171449	NA	GCF_000440975.1	SAMN02469508	NA	NA	[11]
NA	PRJNA171451	NA	GCF_000441015.1	SAMN02469509	NA	NA	[11]
NA	PRJNA171456	NA	GCF_000441115.1	SAMN02469510	NA	NA	[11]
NA	PRJNA171457	NA	GCF_000441135.1	SAMN02469511	NA	NA	[11]
NA	PRJNA171458	NA	GCF_000441155.1	SAMN02469512	NA	NA	[11]
NA	PRJNA171460	NA	GCF_000441195.1	SAMN02469513	NA	NA	[11]
NA	PRJNA171461	NA	GCF_000441215.1	SAMN02469514	NA	NA	[11]
NA	PRJNA171465	NA	GCF_000441295.1	SAMN02469515	NA	NA	[11]
NA	PRJNA171468	NA	GCF_000441335.1	SAMN02469516	NA	NA	[11]
NA	PRJNA171477	NA	GCF_000441455.1	SAMN02469517	NA	NA	[11]
NA	PRJNA171478	NA	GCF_000440155.1	SAMN02469518	NA	NA	[11]
NA	PRJNA171469	NA	GCF_000441355.1	SAMN02469519	NA	NA	[11]
NA	PRJNA171482	NA	GCF_000441475.1	SAMN02469520	NA	NA	[11]
NA	PRJNA171419	NA	GCF_000440415.1	SAMN02469521	NA	NA	[11]
NA	PRJNA171420	NA	GCF_000440435.1	SAMN02469522	NA	NA	[11]
NA	PRJNA171429	NA	GCF_000440575.1	SAMN02469523	NA	NA	[11]
NA	PRJNA171430	NA	GCF_000440595.1	SAMN02469524	NA	NA	[11]
NA	PRJNA171435	NA	GCF_000440695.1	SAMN02469525	NA	NA	[11]
NA	PRJNA171445	NA	GCF_000440895.1	SAMN02469526	NA	NA	[11]
NA	PRJNA171462	NA	GCF_000441235.1	SAMN02469527	NA	NA	[11]
NA	PRJNA171432	NA	GCF_000440635.1	SAMN02469529	NA	NA	[11]
NA	PRJNA171454	NA	GCF_000441075.1	SAMN02469530	NA	NA	[11]
NA	PRJNA171474	NA	GCF_000441395.1	SAMN02469531	NA	NA	[11]
NA	PRJNA171480	NA	GCF_000440175.1	SAMN02469532	NA	NA	[11]
NA	PRJNA171483	NA	GCF_000441495.1	SAMN02469533	NA	NA	[11]
NA	PRJNA171422	NA	GCF_000440475.1	SAMN02469534	NA	NA	[11]
NA	PRJNA171424	NA	GCF_000440515.1	SAMN02469535	NA	NA	[11]
NA	PRJNA171425	NA	GCF_000440535.1	SAMN02469536	NA	NA	[11]
NA	PRJNA171439	NA	GCF_000440775.1	SAMN02469538	NA	NA	[11]
NA	PRJNA171443	NA	GCF_000440855.1	SAMN02469539	NA	NA	[11]
NA	PRJNA171450	NA	GCF_000440995.1	SAMN02469540	NA	NA	[11]
NA	PRJNA171455	NA	GCF_000441095.1	SAMN02469541	NA	NA	[11]
NA	PRJNA171475	NA	GCF_000441415.1	SAMN02469543	NA	NA	[11]
NA	PRJNA171416	NA	GCF_000440355.1	SAMN02469544	NA	NA	[11]
NA	PRJNA171446	NA	GCF_000440915.1	SAMN02469545	NA	NA	[11]
NA	PRJNA171464	NA	GCF_000441275.1	SAMN02469546	NA	NA	[11]
NA	PRJNA171466	NA	GCF_000441315.1	SAMN02469547	NA	NA	[11]
NA	PRJNA171473	NA	GCF_000440135.1	SAMN02469548	NA	NA	[11]
NA	PRJNA171481	NA	GCF_000440195.1	SAMN02469549	NA	NA	[11]
NA	PRJNA171421	NA	GCF_000440455.1	SAMN02469550	NA	NA	[11]
NA	PRJNA171423	NA	GCF_000440495.1	SAMN02469551	NA	NA	[11]
NA	PRJNA171431	NA	GCF_000440615.1	SAMN02469552	NA	NA	[11]
NA	PRJNA171434	NA	GCF_000440675.1	SAMN02469554	NA	NA	[11]
NA	PRJNA171436	NA	GCF_000440715.1	SAMN02469555	NA	NA	[11]
NA	PRJNA171452	NA	GCF_000441035.1	SAMN02469556	NA	NA	[11]
NA	PRJNA171453	NA	GCF_000441055.1	SAMN02469557	NA	NA	[11]
NA	PRJNA171470	NA	GCF_000441375.1	SAMN02469558	NA	NA	[11]
NA	PRJNA171471	NA	GCF_000440095.1	SAMN02469559	NA	NA	[11]
NA	PRJNA171476	NA	GCF_000441435.1	SAMN02469560	NA	NA	[11]
NA	PRJNA171438	NA	GCF_000440755.1	SAMN02469562	NA	NA	[11]
NA	PRJNA171459	NA	GCF_000441175.1	SAMN02469564	NA	NA	[11]
NA	PRJNA171463	NA	GCF_000441255.1	SAMN02469565	NA	NA	[11]
NA	PRJNA171467	NA	GCF_000440075.1	SAMN02469566	NA	NA	[11]
NA	PRJNA171414	NA	GCF_000440315.1	SAMN02470631	NA	NA	[11]
NA	PRJNA171418	NA	GCF_000440395.1	SAMN02470632	NA	NA	[11]
NA	PRJNA171411	NA	GCF_000440275.1	SAMN02470634	NA	NA	[11]
NA	PRJNA171415	NA	GCF_000440335.1	SAMN02470635	NA	NA	[11]
NA	PRJNA171412	NA	GCF_000440255.1	SAMN02470636	NA	NA	[11]
NA	PRJNA171413	NA	GCF_000440295.1	SAMN02470638	NA	NA	[11]
NA	PRJNA171409	NA	GCF_000440215.1	SAMN02470639	NA	NA	[11]
NA	PRJNA197484	NA	GCF_002759775.1	SAMN07176385	NA	NA	[11]
NA	PRJNA197466	NA	GCF_002760305.1	SAMN07176400	NA	NA	[11]
NA	PRJNA197472	NA	GCF_002760125.1	SAMN07176413	NA	NA	[11]
NA	PRJNA197465	NA	GCF_002759695.1	SAMN07176419	NA	NA	[11]
NA	PRJNA63545	NA	GCF_000231325.1	SAMN02469902	NA	NA	[12]
NA	PRJNA63483	NA	GCF_000233575.1	SAMN02603318	NA	NA	[12]
NA	PRJNA171404	NA	GCF_000390245.1	SAMN02603120	NA	NA	[13]
NA	PRJNA213888	NA	GCF_000471985.1	SAMN02603121	NA	NA	[14]
NA	PRJNA65245	NA	GCF_000204625.1	SAMN02603319	NA	NA	[15]
NA	PRJNA61797	NA	GCF_000186405.1	SAMN02603326	NA	NA	[16]
NA	PRJNA178071	NA	GCF_000344765.1	SAMN02603632	NA	NA	[17]
NA	PRJNA206218	NA	GCF_000494895.1	SAMN02603633	NA	NA	[18]
NA	PRJNA18737	NA	GCF_000018185.1	SAMN02603644	NA	NA	[19]
NA	PRJNA254762	NA	GCF_000732355.1	SAMN02905150	NA	NA	[20]
NA	PRJNA279995	NA	GCF_001293235.1	SAMN03485884	NA	NA	[21]
NA	PRJNA279995	NA	GCF_001293255.1	SAMN03485885	NA	NA	[21]
NA	PRJNA279995	NA	GCF_001293215.1	SAMN03485886	NA	NA	[21]
NA	PRJNA279995	NA	GCF_001293295.1	SAMN03485887	NA	NA	[21]
NA	PRJNA279995	NA	GCF_001293305.1	SAMN03485888	NA	NA	[21]
NA	PRJNA279995	NA	GCF_001293245.1	SAMN03485890	NA	NA	[21]
NA	PRJNA279995	NA	GCF_001293355.1	SAMN03485891	NA	NA	[21]
NA	PRJNA320740	NA	GCF_002285535.1	SAMN04956488	NA	NA	[21]
NA	PRJNA320741	NA	GCF_002285735.1	SAMN04956520	NA	NA	[21]
NA	PRJNA283528	NA	NA	SAMN03652160	SRR2025266	NA	[22]
NA	PRJNA283528	NA	NA	SAMN03652161	SRR2016235	NA	[22]
NA	PRJNA283528	NA	NA	SAMN03652162	SRR2016248	NA	[22]
NA	PRJNA283528	NA	NA	SAMN03652163	SRR2016259	NA	[22]
NA	PRJNA283528	NA	NA	SAMN03652164	SRR2016270	NA	[22]
NA	PRJNA283528	NA	NA	SAMN03652165	SRR2016281	NA	[22]
NA	PRJNA283528	NA	NA	SAMN03652166	SRR2016289	NA	[22]
NA	PRJNA283528	NA	NA	SAMN03652167	SRR2016290	NA	[22]
NA	PRJNA283528	NA	NA	SAMN03652168	SRR2016291	NA	[22]
NA	PRJNA283528	NA	NA	SAMN03652169	SRR2016293	NA	[22]
NA	PRJNA283528	NA	NA	SAMN03652170	SRR2016236	NA	[22]
NA	PRJNA283528	NA	NA	SAMN03652171	SRR2025265	NA	[22]
NA	PRJNA283528	NA	NA	SAMN03652172	SRR2025264	NA	[22]
NA	PRJNA283528	NA	NA	SAMN03652173	SRR2025263	NA	[22]
NA	PRJNA283528	NA	NA	SAMN03652174	SRR2025267	NA	[22]
NA	PRJNA283528	NA	NA	SAMN03652175	SRR2016243	NA	[22]
NA	PRJNA283528	NA	NA	SAMN03652176	SRR2016244	NA	[22]
NA	PRJNA283528	NA	NA	SAMN03652177	SRR2016245	NA	[22]
NA	PRJNA283528	NA	NA	SAMN03652178	SRR2016246	NA	[22]
NA	PRJNA283528	NA	NA	SAMN03652179	SRR2016247	NA	[22]
NA	PRJNA283528	NA	NA	SAMN03652180	SRR2016305	NA	[22]
NA	PRJNA283528	NA	NA	SAMN03652181	SRR2016250	NA	[22]
NA	PRJNA283528	NA	NA	SAMN03652182	SRR2016251	NA	[22]
NA	PRJNA283528	NA	NA	SAMN03652183	SRR2016252	NA	[22]
NA	PRJNA283528	NA	NA	SAMN03652184	SRR2016253	NA	[22]
NA	PRJNA283528	NA	NA	SAMN03652185	SRR2016254	NA	[22]
NA	PRJNA283528	NA	NA	SAMN03652186	SRR2016255	NA	[22]
NA	PRJNA283528	NA	NA	SAMN03652187	SRR2016256	NA	[22]
NA	PRJNA283528	NA	NA	SAMN03652188	SRR2016257	NA	[22]
NA	PRJNA283528	NA	NA	SAMN03652189	SRR2016258	NA	[22]
NA	PRJNA283528	NA	NA	SAMN03652190	SRR2016260	NA	[22]
NA	PRJNA283528	NA	NA	SAMN03652191	SRR2016261	NA	[22]
NA	PRJNA283528	NA	NA	SAMN03652192	SRR2016262	NA	[22]
NA	PRJNA283528	NA	NA	SAMN03652193	SRR2016263	NA	[22]
NA	PRJNA283528	NA	NA	SAMN03652194	SRR2016264	NA	[22]
NA	PRJNA283528	NA	NA	SAMN03652195	SRR2016265	NA	[22]
NA	PRJNA283528	NA	NA	SAMN03652196	SRR2016266	NA	[22]
NA	PRJNA283528	NA	NA	SAMN03652197	SRR2016267	NA	[22]
NA	PRJNA283528	NA	NA	SAMN03652198	SRR2016268	NA	[22]
NA	PRJNA283528	NA	NA	SAMN03652199	SRR2016269	NA	[22]
NA	PRJNA283528	NA	NA	SAMN03652200	SRR2016271	NA	[22]
NA	PRJNA283528	NA	NA	SAMN03652201	SRR2016272	NA	[22]
NA	PRJNA283528	NA	NA	SAMN03652202	SRR2016273	NA	[22]
NA	PRJNA283528	NA	NA	SAMN03652203	SRR2016274	NA	[22]
NA	PRJNA283528	NA	NA	SAMN03652204	SRR2016275	NA	[22]
NA	PRJNA283528	NA	NA	SAMN03652205	SRR2016276	NA	[22]
NA	PRJNA283528	NA	NA	SAMN03652206	SRR2025269	NA	[22]
NA	PRJNA283528	NA	NA	SAMN03652207	SRR2025268	NA	[22]
NA	PRJNA283528	NA	NA	SAMN03652208	SRR2016279	NA	[22]
NA	PRJNA283528	NA	NA	SAMN03652209	SRR2016237	NA	[22]
NA	PRJNA283528	NA	NA	SAMN03652210	SRR2016238	NA	[22]
NA	PRJNA283547	NA	GCF_001272635.1	SAMN03652427	NA	NA	[22]
NA	PRJNA295196	NA	GCF_001610935.1	SAMN04044079	NA	NA	[23]
NA	PRJNA301006	NA	NA	SAMN04156190	SRR2891639	NA	[1]
NA	PRJNA301006	NA	NA	SAMN04231414	SRR2891619	NA	[1]
NA	PRJNA301006	NA	NA	SAMN04231434	SRR2891620	NA	[1]
NA	PRJNA301006	NA	NA	SAMN04231435	SRR2891631	NA	[1]
NA	PRJNA301006	NA	NA	SAMN04231436	SRR2891642	NA	[1]
NA	PRJNA301006	NA	NA	SAMN04231437	SRR2891653	NA	[1]
NA	PRJNA301006	NA	NA	SAMN04231438	SRR2891664	NA	[1]
NA	PRJNA301006	NA	NA	SAMN04231439	SRR2891666	NA	[1]
NA	PRJNA301006	NA	NA	SAMN04231440	SRR2891667	NA	[1]
NA	PRJNA301006	NA	NA	SAMN04231441	SRR2891668	NA	[1]
NA	PRJNA301006	NA	NA	SAMN04231442	SRR2891669	NA	[1]
NA	PRJNA301006	NA	NA	SAMN04231443	SRR2891621	NA	[1]
NA	PRJNA301006	NA	NA	SAMN04231444	SRR2891622	NA	[1]
NA	PRJNA301006	NA	NA	SAMN04231445	SRR2891623	NA	[1]
NA	PRJNA301006	NA	NA	SAMN04231446	SRR2891624	NA	[1]
NA	PRJNA301006	NA	NA	SAMN04231447	SRR2891625	NA	[1]
NA	PRJNA301006	NA	NA	SAMN04231448	SRR2891626	NA	[1]
NA	PRJNA301006	NA	NA	SAMN04231449	SRR2891627	NA	[1]
NA	PRJNA301006	NA	NA	SAMN04231450	SRR2891628	NA	[1]
NA	PRJNA301006	NA	NA	SAMN04231451	SRR2891629	NA	[1]
NA	PRJNA301006	NA	NA	SAMN04231452	SRR2891630	NA	[1]
NA	PRJNA301006	NA	NA	SAMN04231453	SRR2891632	NA	[1]
NA	PRJNA301006	NA	NA	SAMN04231454	SRR2891633	NA	[1]
NA	PRJNA301006	NA	NA	SAMN04231455	SRR2891634	NA	[1]
NA	PRJNA301006	NA	NA	SAMN04231456	SRR2891635	NA	[1]
NA	PRJNA301006	NA	NA	SAMN04231457	SRR2891636	NA	[1]
NA	PRJNA301006	NA	NA	SAMN04231458	SRR2891637	NA	[1]
NA	PRJNA301006	NA	NA	SAMN04231459	SRR2891638	NA	[1]
NA	PRJNA301006	NA	NA	SAMN04231460	SRR2891640	NA	[1]
NA	PRJNA301006	NA	NA	SAMN04231461	SRR2891641	NA	[1]
NA	PRJNA301006	NA	NA	SAMN04231462	SRR2891643	NA	[1]
NA	PRJNA301006	NA	NA	SAMN04231463	SRR2891644	NA	[1]
NA	PRJNA301006	NA	NA	SAMN04231464	SRR2891645	NA	[1]
NA	PRJNA301006	NA	NA	SAMN04231465	SRR2891646	NA	[1]
NA	PRJNA301006	NA	NA	SAMN04231466	SRR2891647	NA	[1]
NA	PRJNA301006	NA	NA	SAMN04231467	SRR2891648	NA	[1]
NA	PRJNA301006	NA	NA	SAMN04231468	SRR2891649	NA	[1]
NA	PRJNA301006	NA	NA	SAMN04231469	SRR2891650	NA	[1]
NA	PRJNA301006	NA	NA	SAMN04231470	SRR2891651	NA	[1]
NA	PRJNA301006	NA	NA	SAMN04231471	SRR2891652	NA	[1]
NA	PRJNA301006	NA	NA	SAMN04231472	SRR2891654	NA	[1]
NA	PRJNA301006	NA	NA	SAMN04231473	SRR2891655	NA	[1]
NA	PRJNA301006	NA	NA	SAMN04231474	SRR2891656	NA	[1]
NA	PRJNA301006	NA	NA	SAMN04231475	SRR2891657	NA	[1]
NA	PRJNA301006	NA	NA	SAMN04231476	SRR2891658	NA	[1]
NA	PRJNA301006	NA	NA	SAMN04231477	SRR2891659	NA	[1]
NA	PRJNA301006	NA	NA	SAMN04231478	SRR2891660	NA	[1]
NA	PRJNA301006	NA	NA	SAMN04231479	SRR2891661	NA	[1]
NA	PRJNA301006	NA	NA	SAMN04231480	SRR2891662	NA	[1]
NA	PRJNA301006	NA	NA	SAMN04231481	SRR2891663	NA	[1]
NA	PRJNA301006	NA	NA	SAMN04231482	SRR2891665	NA	[1]
NA	PRJNA307190	NA	NA	SAMN04376513	SRR3066639	NA	[24]
NA	PRJNA307190	NA	NA	SAMN04376514	SRR3066640	NA	[24]
NA	PRJNA307190	NA	NA	SAMN04376515	SRR3066736	NA	[24]
NA	PRJNA307190	NA	NA	SAMN04376516	SRR3066747	NA	[24]
NA	PRJNA307190	NA	NA	SAMN04376517	SRR3066758	NA	[24]
NA	PRJNA307190	NA	NA	SAMN04376518	SRR3066769	NA	[24]
NA	PRJNA307190	NA	NA	SAMN04376519	SRR3066780	NA	[24]
NA	PRJNA307190	NA	NA	SAMN04376520	SRR3066791	NA	[24]
NA	PRJNA307190	NA	NA	SAMN04376521	SRR3066802	NA	[24]
NA	PRJNA307190	NA	NA	SAMN04376522	SRR3066813	NA	[24]
NA	PRJNA307190	NA	NA	SAMN04376523	SRR3066641	NA	[24]
NA	PRJNA307190	NA	NA	SAMN04376524	SRR3066684	NA	[24]
NA	PRJNA307190	NA	NA	SAMN04376525	SRR3066727	NA	[24]
NA	PRJNA307190	NA	NA	SAMN04376526	SRR3066729	NA	[24]
NA	PRJNA307190	NA	NA	SAMN04376527	SRR3066730	NA	[24]
NA	PRJNA307190	NA	NA	SAMN04376528	SRR3066731	NA	[24]
NA	PRJNA307190	NA	NA	SAMN04376529	SRR3066732	NA	[24]
NA	PRJNA307190	NA	NA	SAMN04376530	SRR3066733	NA	[24]
NA	PRJNA307190	NA	NA	SAMN04376531	SRR3066734	NA	[24]
NA	PRJNA307190	NA	NA	SAMN04376532	SRR3066735	NA	[24]
NA	PRJNA307190	NA	NA	SAMN04376533	SRR3066737	NA	[24]
NA	PRJNA307190	NA	NA	SAMN04376534	SRR3066738	NA	[24]
NA	PRJNA307190	NA	NA	SAMN04376535	SRR3066739	NA	[24]
NA	PRJNA307190	NA	NA	SAMN04376536	SRR3066740	NA	[24]
NA	PRJNA307190	NA	NA	SAMN04376537	SRR3066741	NA	[24]
NA	PRJNA307190	NA	NA	SAMN04376538	SRR3066742	NA	[24]
NA	PRJNA307190	NA	NA	SAMN04376539	SRR3066743	NA	[24]
NA	PRJNA307190	NA	NA	SAMN04376540	SRR3066744	NA	[24]
NA	PRJNA307190	NA	NA	SAMN04376541	SRR3066745	NA	[24]
NA	PRJNA307190	NA	NA	SAMN04376542	SRR3066746	NA	[24]
NA	PRJNA307190	NA	NA	SAMN04376543	SRR3066748	NA	[24]
NA	PRJNA307190	NA	NA	SAMN04376544	SRR3066749	NA	[24]
NA	PRJNA307190	NA	NA	SAMN04376545	SRR3066750	NA	[24]
NA	PRJNA307190	NA	NA	SAMN04376546	SRR3066751	NA	[24]
NA	PRJNA307190	NA	NA	SAMN04376547	SRR3066752	NA	[24]
NA	PRJNA307190	NA	NA	SAMN04376548	SRR3066753	NA	[24]
NA	PRJNA307190	NA	NA	SAMN04376549	SRR3066754	NA	[24]
NA	PRJNA307190	NA	NA	SAMN04376550	SRR3066755	NA	[24]
NA	PRJNA307190	NA	NA	SAMN04376551	SRR3066756	NA	[24]
NA	PRJNA307190	NA	NA	SAMN04376552	SRR3066757	NA	[24]
NA	PRJNA307190	NA	NA	SAMN04376553	SRR3066759	NA	[24]
NA	PRJNA307190	NA	NA	SAMN04376554	SRR3066760	NA	[24]
NA	PRJNA307190	NA	NA	SAMN04376555	SRR3066761	NA	[24]
NA	PRJNA307190	NA	NA	SAMN04376556	SRR3066762	NA	[24]
NA	PRJNA307190	NA	NA	SAMN04376557	SRR3066763	NA	[24]
NA	PRJNA307190	NA	NA	SAMN04376558	SRR3066764	NA	[24]
NA	PRJNA307190	NA	NA	SAMN04376559	SRR3066765	NA	[24]
NA	PRJNA307190	NA	NA	SAMN04376560	SRR3066766	NA	[24]
NA	PRJNA307190	NA	NA	SAMN04376561	SRR3066767	NA	[24]
NA	PRJNA307190	NA	NA	SAMN04376562	SRR3066768	NA	[24]
NA	PRJNA307190	NA	NA	SAMN04376563	SRR3066770	NA	[24]
NA	PRJNA307190	NA	NA	SAMN04376565	SRR3066772	NA	[24]
NA	PRJNA307190	NA	NA	SAMN04376566	SRR3066773	NA	[24]
NA	PRJNA307190	NA	NA	SAMN04376567	SRR3066774	NA	[24]
NA	PRJNA307190	NA	NA	SAMN04376568	SRR3066775	NA	[24]
NA	PRJNA307190	NA	NA	SAMN04376569	SRR3066776	NA	[24]
NA	PRJNA307190	NA	NA	SAMN04376570	SRR3066777	NA	[24]
NA	PRJNA307190	NA	NA	SAMN04376571	SRR3066778	NA	[24]
NA	PRJNA307190	NA	NA	SAMN04376572	SRR3066779	NA	[24]
NA	PRJNA307190	NA	NA	SAMN04376573	SRR3066781	NA	[24]
NA	PRJNA307190	NA	NA	SAMN04376574	SRR3066782	NA	[24]
NA	PRJNA307190	NA	NA	SAMN04376575	SRR3066783	NA	[24]
NA	PRJNA307190	NA	NA	SAMN04376577	SRR3066785	NA	[24]
NA	PRJNA307190	NA	NA	SAMN04376578	SRR3066786	NA	[24]
NA	PRJNA307190	NA	NA	SAMN04376579	SRR3066787	NA	[24]
NA	PRJNA307190	NA	NA	SAMN04376580	SRR3066788	NA	[24]
NA	PRJNA307190	NA	NA	SAMN04376581	SRR3066789	NA	[24]
NA	PRJNA307190	NA	NA	SAMN04376582	SRR3066790	NA	[24]
NA	PRJNA307190	NA	NA	SAMN04376583	SRR3066792	NA	[24]
NA	PRJNA307190	NA	NA	SAMN04376584	SRR3066793	NA	[24]
NA	PRJNA307190	NA	NA	SAMN04376585	SRR3066794	NA	[24]
NA	PRJNA307190	NA	NA	SAMN04376586	SRR3066795	NA	[24]
NA	PRJNA307190	NA	NA	SAMN04376587	SRR3066796	NA	[24]
NA	PRJNA307190	NA	NA	SAMN04376588	SRR3066797	NA	[24]
NA	PRJNA307190	NA	NA	SAMN04376589	SRR3066798	NA	[24]
NA	PRJNA307190	NA	NA	SAMN04376590	SRR3066799	NA	[24]
NA	PRJNA307190	NA	NA	SAMN04376591	SRR3066800	NA	[24]
NA	PRJNA307190	NA	NA	SAMN04376592	SRR3066801	NA	[24]
NA	PRJNA307190	NA	NA	SAMN04376593	SRR3066803	NA	[24]
NA	PRJNA307190	NA	NA	SAMN04376594	SRR3066804	NA	[24]
NA	PRJNA307190	NA	NA	SAMN04376595	SRR3066805	NA	[24]
NA	PRJNA307190	NA	NA	SAMN04376596	SRR3066806	NA	[24]
NA	PRJNA307190	NA	NA	SAMN04376597	SRR3066807	NA	[24]
NA	PRJNA307190	NA	NA	SAMN04376598	SRR3066808	NA	[24]
NA	PRJNA307190	NA	NA	SAMN04376600	SRR3066810	NA	[24]
NA	PRJNA307190	NA	NA	SAMN04376601	SRR3066811	NA	[24]
NA	PRJNA307190	NA	NA	SAMN04376602	SRR3066812	NA	[24]
NA	PRJNA307190	NA	NA	SAMN04376603	SRR3066814	NA	[24]
NA	PRJNA307190	NA	NA	SAMN04376604	SRR3066815	NA	[24]
NA	PRJNA307190	NA	NA	SAMN04376605	SRR3066816	NA	[24]
NA	PRJNA307190	NA	NA	SAMN04376606	SRR3066817	NA	[24]
NA	PRJNA307190	NA	NA	SAMN04376607	SRR3066818	NA	[24]
NA	PRJNA307190	NA	NA	SAMN04376608	SRR3066819	NA	[24]
NA	PRJNA307190	NA	NA	SAMN04376609	SRR3066820	NA	[24]
NA	PRJNA307190	NA	NA	SAMN04376610	SRR3066821	NA	[24]
NA	PRJNA307190	NA	NA	SAMN04376611	SRR3066822	NA	[24]
NA	PRJNA307190	NA	NA	SAMN04376613	SRR3066642	NA	[24]
NA	PRJNA307190	NA	NA	SAMN04376614	SRR3066643	NA	[24]
NA	PRJNA307190	NA	NA	SAMN04376615	SRR3066644	NA	[24]
NA	PRJNA307190	NA	NA	SAMN04376616	SRR3066645	NA	[24]
NA	PRJNA307190	NA	NA	SAMN04376617	SRR3066646	NA	[24]
NA	PRJNA307190	NA	NA	SAMN04376618	SRR3066647	NA	[24]
NA	PRJNA307190	NA	NA	SAMN04376619	SRR3066648	NA	[24]
NA	PRJNA307190	NA	NA	SAMN04376620	SRR3066649	NA	[24]
NA	PRJNA307190	NA	NA	SAMN04376621	SRR3066674	NA	[24]
NA	PRJNA307190	NA	NA	SAMN04376622	SRR3066683	NA	[24]
NA	PRJNA307190	NA	NA	SAMN04376623	SRR3066685	NA	[24]
NA	PRJNA307190	NA	NA	SAMN04376624	SRR3066686	NA	[24]
NA	PRJNA307190	NA	NA	SAMN04376625	SRR3066687	NA	[24]
NA	PRJNA307190	NA	NA	SAMN04376626	SRR3066720	NA	[24]
NA	PRJNA307190	NA	NA	SAMN04376627	SRR3066721	NA	[24]
NA	PRJNA307190	NA	NA	SAMN04376628	SRR3066722	NA	[24]
NA	PRJNA307190	NA	NA	SAMN04376629	SRR3066723	NA	[24]
NA	PRJNA307190	NA	NA	SAMN04376630	SRR3066724	NA	[24]
NA	PRJNA307190	NA	NA	SAMN04376631	SRR3066725	NA	[24]
NA	PRJNA307190	NA	NA	SAMN04376632	SRR3066726	NA	[24]
NA	PRJNA307190	NA	NA	SAMN04376633	SRR3066728	NA	[24]
NA	PRJNA307190	NA	NA	SAMN04908324	SRR3465497	NA	[24]
NA	PRJNA319315	NA	GCF_001640765.1	SAMN04884928	NA	NA	[25]
NA	PRJNA419012	NA	GCF_002803825.1	SAMN08040402	NA	NA	[26]
NA	PRJNA419988	NA	GCF_002812525.1	SAMN08102920	NA	NA	[26]
NA	PRJNA420006	NA	GCF_002831545.1	SAMN08103192	NA	NA	[26]
NA	PRJNA428542	NA	GCF_002964465.1	SAMN08295836	NA	NA	[27]
NA	PRJNA428542	NA	GCF_002964445.1	SAMN08295838	NA	NA	[27]
NA	PRJNA428542	NA	GCF_002964505.1	SAMN08295839	NA	NA	[27]
NA	PRJNA428542	NA	GCF_002964525.1	SAMN08295840	NA	NA	[27]
NA	PRJNA428542	NA	GCF_002964485.1	SAMN08295841	NA	NA	[27]
NA	PRJNA428542	NA	GCF_002964415.1	SAMN08295842	NA	NA	[27]
NA	PRJNA428542	NA	GCF_002964405.1	SAMN08295843	NA	NA	[27]
NA	PRJNA428542	NA	GCF_002964365.1	SAMN08295844	NA	NA	[27]
NA	PRJNA428542	NA	GCF_002964345.1	SAMN08295845	NA	NA	[27]
NA	PRJNA428542	NA	GCF_002964055.1	SAMN08295846	NA	NA	[27]
NA	PRJNA428542	NA	GCF_002964015.1	SAMN08295847	NA	NA	[27]
NA	PRJNA428542	NA	GCF_002964325.1	SAMN08295848	NA	NA	[27]
NA	PRJNA428542	NA	GCF_002964005.1	SAMN08295849	NA	NA	[27]
NA	PRJNA428542	NA	GCF_002964375.1	SAMN08295850	NA	NA	[27]
NA	PRJNA428542	NA	GCF_002963985.1	SAMN08295851	NA	NA	[27]
NA	PRJNA428542	NA	GCF_002964225.1	SAMN08295852	NA	NA	[27]
NA	PRJNA428542	NA	GCF_002963965.1	SAMN08295853	NA	NA	[27]
NA	PRJNA428542	NA	GCF_002963945.1	SAMN08295854	NA	NA	[27]
NA	PRJNA428542	NA	GCF_002963925.1	SAMN08295855	NA	NA	[27]
NA	PRJNA428542	NA	GCF_002963905.1	SAMN08295856	NA	NA	[27]
NA	PRJNA428542	NA	GCF_002964205.1	SAMN08295857	NA	NA	[27]
NA	PRJNA428542	NA	GCF_002963845.1	SAMN08295858	NA	NA	[27]
NA	PRJNA428542	NA	GCF_002963885.1	SAMN08295859	NA	NA	[27]
NA	PRJNA428542	NA	GCF_002964165.1	SAMN08295860	NA	NA	[27]
NA	PRJNA428542	NA	GCF_002963825.1	SAMN08295861	NA	NA	[27]
NA	PRJNA428542	NA	GCF_002963865.1	SAMN08295862	NA	NA	[27]
NA	PRJNA428542	NA	GCF_002963775.1	SAMN08295863	NA	NA	[27]
NA	PRJNA428542	NA	GCF_002964185.1	SAMN08295864	NA	NA	[27]
NA	PRJNA428542	NA	GCF_002963765.1	SAMN08295865	NA	NA	[27]
NA	PRJNA428542	NA	GCF_002963805.1	SAMN08295866	NA	NA	[27]
NA	PRJNA428542	NA	GCF_002964145.1	SAMN08295867	NA	NA	[27]
NA	PRJNA428542	NA	GCF_002964105.1	SAMN08295868	NA	NA	[27]
NA	PRJNA428542	NA	GCF_002963705.1	SAMN08295869	NA	NA	[27]
NA	PRJNA428542	NA	GCF_002964085.1	SAMN08295870	NA	NA	[27]
NA	PRJNA428542	NA	GCF_002964115.1	SAMN08295871	NA	NA	[27]
NA	PRJNA428542	NA	GCF_002963745.1	SAMN08295872	NA	NA	[27]
NA	PRJNA428542	NA	GCF_002963655.1	SAMN08295873	NA	NA	[27]
NA	PRJNA428542	NA	GCF_002963695.1	SAMN08295874	NA	NA	[27]
NA	PRJNA428542	NA	GCF_002963685.1	SAMN08295875	NA	NA	[27]
NA	PRJNA428542	NA	GCF_002963645.1	SAMN08295876	NA	NA	[27]
NA	PRJNA428542	NA	GCF_002963595.1	SAMN08295877	NA	NA	[27]
NA	PRJNA428542	NA	GCF_002963625.1	SAMN08295879	NA	NA	[27]
NA	PRJNA428542	NA	GCF_002963565.1	SAMN08295880	NA	NA	[27]
NA	PRJNA428542	NA	GCF_002963535.1	SAMN08295881	NA	NA	[27]
NA	PRJNA428542	NA	GCF_002963525.1	SAMN08295882	NA	NA	[27]
NA	PRJNA428542	NA	GCF_002963505.1	SAMN08295883	NA	NA	[27]
NA	PRJNA428542	NA	GCF_002963465.1	SAMN08295885	NA	NA	[27]
NA	PRJNA428542	NA	GCF_002963585.1	SAMN08295886	NA	NA	[27]
NA	PRJNA428542	NA	GCF_002963485.1	SAMN08295887	NA	NA	[27]
NA	PRJNA428542	NA	GCF_002962465.1	SAMN08295888	NA	NA	[27]
NA	PRJNA428542	NA	GCF_002962425.1	SAMN08295889	NA	NA	[27]
NA	PRJNA428542	NA	GCF_002962405.1	SAMN08295890	NA	NA	[27]
NA	PRJNA428542	NA	GCF_002963435.1	SAMN08295891	NA	NA	[27]
NA	PRJNA428542	NA	GCF_002962375.1	SAMN08295892	NA	NA	[27]
NA	PRJNA428542	NA	GCF_002962365.1	SAMN08295893	NA	NA	[27]
NA	PRJNA428542	NA	GCF_002963425.1	SAMN08295894	NA	NA	[27]
NA	PRJNA428542	NA	GCF_002962345.1	SAMN08295895	NA	NA	[27]
NA	PRJNA428542	NA	GCF_002962305.1	SAMN08295896	NA	NA	[27]
NA	PRJNA428542	NA	GCF_002962295.1	SAMN08295897	NA	NA	[27]
NA	PRJNA428542	NA	GCF_002963405.1	SAMN08295898	NA	NA	[27]
NA	PRJNA428542	NA	GCF_002963385.1	SAMN08295899	NA	NA	[27]
NA	PRJNA428542	NA	GCA_002962285.1	SAMN08295900	NA	NA	[27]
NA	PRJNA428542	NA	GCF_002962265.1	SAMN08295901	NA	NA	[27]
NA	PRJNA428542	NA	GCF_002963355.1	SAMN08295902	NA	NA	[27]
NA	PRJNA428542	NA	GCF_002962245.1	SAMN08295903	NA	NA	[27]
NA	PRJNA428542	NA	GCF_002962225.1	SAMN08295904	NA	NA	[27]
NA	PRJNA428542	NA	GCF_002963345.1	SAMN08295905	NA	NA	[27]
NA	PRJNA428542	NA	GCF_002963325.1	SAMN08295906	NA	NA	[27]
NA	PRJNA428542	NA	GCF_002962195.1	SAMN08295907	NA	NA	[27]
NA	PRJNA428542	NA	GCA_002963285.1	SAMN08295908	NA	NA	[27]
NA	PRJNA428542	NA	GCF_002963245.1	SAMN08295909	NA	NA	[27]
NA	PRJNA428542	NA	GCF_002963295.1	SAMN08295910	NA	NA	[27]
NA	PRJNA428542	NA	GCF_002962185.1	SAMN08295911	NA	NA	[27]
NA	PRJNA428542	NA	GCF_002963215.1	SAMN08295912	NA	NA	[27]
NA	PRJNA428542	NA	GCF_002963265.1	SAMN08295913	NA	NA	[27]
NA	PRJNA428542	NA	GCF_002962125.1	SAMN08295914	NA	NA	[27]
NA	PRJNA428542	NA	GCF_002962155.1	SAMN08295915	NA	NA	[27]
NA	PRJNA428542	NA	GCF_002962145.1	SAMN08295916	NA	NA	[27]
NA	PRJNA428542	NA	GCF_002962105.1	SAMN08295917	NA	NA	[27]
NA	PRJNA428542	NA	GCF_002962085.1	SAMN08295918	NA	NA	[27]
NA	PRJNA428542	NA	GCF_002962065.1	SAMN08295919	NA	NA	[27]
NA	PRJNA428542	NA	GCF_002962045.1	SAMN08295920	NA	NA	[27]
NA	PRJNA428542	NA	GCF_002962025.1	SAMN08295921	NA	NA	[27]
NA	PRJNA428542	NA	GCF_002962005.1	SAMN08295922	NA	NA	[27]
NA	PRJNA428542	NA	GCF_002961965.1	SAMN08295923	NA	NA	[27]
NA	PRJNA428542	NA	GCF_002961945.1	SAMN08295924	NA	NA	[27]
NA	PRJNA428542	NA	GCF_002961975.1	SAMN08295925	NA	NA	[27]
NA	PRJNA428542	NA	GCF_002963185.1	SAMN08295926	NA	NA	[27]
NA	PRJNA428542	NA	GCF_002961925.1	SAMN08295927	NA	NA	[27]
NA	PRJNA428542	NA	GCF_002963205.1	SAMN08295928	NA	NA	[27]
NA	PRJNA428542	NA	GCF_002963155.1	SAMN08295929	NA	NA	[27]
NA	PRJNA428542	NA	GCF_002963145.1	SAMN08295930	NA	NA	[27]
NA	PRJNA428542	NA	GCF_002961905.1	SAMN08295931	NA	NA	[27]
NA	PRJNA428542	NA	GCF_002963125.1	SAMN08295932	NA	NA	[27]
NA	PRJNA428542	NA	GCF_002961885.1	SAMN08295933	NA	NA	[27]
NA	PRJNA428542	NA	GCF_002963085.1	SAMN08295934	NA	NA	[27]
NA	PRJNA428542	NA	GCF_002961865.1	SAMN08295935	NA	NA	[27]
NA	PRJNA428542	NA	GCF_002961845.1	SAMN08295936	NA	NA	[27]
NA	PRJNA428542	NA	GCF_002963105.1	SAMN08295937	NA	NA	[27]
NA	PRJNA428542	NA	GCF_002961825.1	SAMN08295938	NA	NA	[27]
NA	PRJNA428542	NA	GCF_002961795.1	SAMN08295939	NA	NA	[27]
NA	PRJNA428542	NA	GCF_002963035.1	SAMN08295940	NA	NA	[27]
NA	PRJNA428542	NA	GCF_002961785.1	SAMN08295941	NA	NA	[27]
NA	PRJNA428542	NA	GCF_002961765.1	SAMN08295942	NA	NA	[27]
NA	PRJNA428542	NA	GCF_002963065.1	SAMN08295943	NA	NA	[27]
NA	PRJNA428542	NA	GCF_002961725.1	SAMN08295944	NA	NA	[27]
NA	PRJNA428542	NA	GCF_002961705.1	SAMN08295945	NA	NA	[27]
NA	PRJNA428542	NA	GCF_002961715.1	SAMN08295946	NA	NA	[27]
NA	PRJNA428542	NA	GCF_002961685.1	SAMN08295947	NA	NA	[27]
NA	PRJNA428542	NA	GCF_002961645.1	SAMN08295948	NA	NA	[27]
NA	PRJNA428542	NA	GCF_002961635.1	SAMN08295949	NA	NA	[27]
NA	PRJNA428542	NA	GCF_002963025.1	SAMN08295950	NA	NA	[27]
NA	PRJNA428542	NA	GCF_002961625.1	SAMN08295951	NA	NA	[27]
NA	PRJNA428542	NA	GCF_002961605.1	SAMN08295952	NA	NA	[27]
NA	PRJNA428542	NA	GCF_002962975.1	SAMN08295953	NA	NA	[27]
NA	PRJNA428542	NA	GCF_002961565.1	SAMN08295954	NA	NA	[27]
NA	PRJNA428542	NA	GCA_002961545.1	SAMN08295955	NA	NA	[27]
NA	PRJNA428542	NA	GCF_002961555.1	SAMN08295956	NA	NA	[27]
NA	PRJNA428542	NA	GCF_002961525.1	SAMN08295957	NA	NA	[27]
NA	PRJNA428542	NA	GCF_002961505.1	SAMN08295958	NA	NA	[27]
NA	PRJNA428542	NA	GCF_002961485.1	SAMN08295959	NA	NA	[27]
NA	PRJNA428542	NA	GCF_002961465.1	SAMN08295960	NA	NA	[27]
NA	PRJNA428542	NA	GCF_002963005.1	SAMN08295961	NA	NA	[27]
NA	PRJNA428542	NA	GCF_002961445.1	SAMN08295962	NA	NA	[27]
NA	PRJNA428542	NA	GCF_002961425.1	SAMN08295963	NA	NA	[27]
NA	PRJNA428542	NA	GCF_002962965.1	SAMN08295964	NA	NA	[27]
NA	PRJNA428542	NA	GCF_002962945.1	SAMN08295965	NA	NA	[27]
NA	PRJNA428542	NA	GCF_002961395.1	SAMN08295966	NA	NA	[27]
NA	PRJNA428542	NA	GCF_002962915.1	SAMN08295967	NA	NA	[27]
NA	PRJNA428542	NA	GCF_002961385.1	SAMN08295968	NA	NA	[27]
NA	PRJNA428542	NA	GCF_002961355.1	SAMN08295969	NA	NA	[27]
NA	PRJNA428542	NA	GCF_002961325.1	SAMN08295970	NA	NA	[27]
NA	PRJNA428542	NA	GCF_002961315.1	SAMN08295971	NA	NA	[27]
NA	PRJNA428542	NA	GCF_002961275.1	SAMN08295973	NA	NA	[27]
NA	PRJNA428542	NA	GCA_002962895.1	SAMN08295974	NA	NA	[27]
NA	PRJNA428542	NA	GCF_002961265.1	SAMN08295975	NA	NA	[27]
NA	PRJNA428542	NA	GCF_002962885.1	SAMN08295976	NA	NA	[27]
NA	PRJNA428542	NA	GCF_002962845.1	SAMN08295977	NA	NA	[27]
NA	PRJNA428542	NA	GCF_002962865.1	SAMN08295978	NA	NA	[27]
NA	PRJNA428542	NA	GCF_002962805.1	SAMN08295979	NA	NA	[27]
NA	PRJNA428542	NA	GCF_002962765.1	SAMN08295980	NA	NA	[27]
NA	PRJNA428542	NA	GCF_002961235.1	SAMN08295981	NA	NA	[27]
NA	PRJNA428542	NA	GCF_002961225.1	SAMN08295982	NA	NA	[27]
NA	PRJNA428542	NA	GCF_002961165.1	SAMN08295983	NA	NA	[27]
NA	PRJNA428542	NA	GCF_002961205.1	SAMN08295984	NA	NA	[27]
NA	PRJNA428542	NA	GCF_002962815.1	SAMN08295985	NA	NA	[27]
NA	PRJNA428542	NA	GCF_002961175.1	SAMN08295986	NA	NA	[27]
NA	PRJNA428542	NA	GCF_002962785.1	SAMN08295987	NA	NA	[27]
NA	PRJNA428542	NA	GCF_002961125.1	SAMN08295988	NA	NA	[27]
NA	PRJNA428542	NA	GCF_002962745.1	SAMN08295989	NA	NA	[27]
NA	PRJNA428542	NA	GCF_002961145.1	SAMN08295990	NA	NA	[27]
NA	PRJNA428542	NA	GCF_002961105.1	SAMN08295991	NA	NA	[27]
NA	PRJNA428542	NA	GCF_002961075.1	SAMN08295992	NA	NA	[27]
NA	PRJNA428542	NA	GCF_002962715.1	SAMN08295993	NA	NA	[27]
NA	PRJNA428542	NA	GCF_002961055.1	SAMN08295994	NA	NA	[27]
NA	PRJNA428542	NA	GCF_002961045.1	SAMN08295995	NA	NA	[27]
NA	PRJNA428542	NA	GCA_002962705.1	SAMN08295996	NA	NA	[27]
NA	PRJNA428542	NA	GCF_002962685.1	SAMN08295997	NA	NA	[27]
NA	PRJNA428542	NA	GCF_002961005.1	SAMN08295998	NA	NA	[27]
NA	PRJNA428542	NA	GCF_002962665.1	SAMN08295999	NA	NA	[27]
NA	PRJNA428542	NA	GCF_002961025.1	SAMN08296000	NA	NA	[27]
NA	PRJNA428542	NA	GCF_002960965.1	SAMN08296001	NA	NA	[27]
NA	PRJNA428542	NA	GCF_002960945.1	SAMN08296003	NA	NA	[27]
NA	PRJNA428542	NA	GCA_002962585.1	SAMN08296004	NA	NA	[27]
NA	PRJNA428542	NA	GCF_002960925.1	SAMN08296005	NA	NA	[27]
NA	PRJNA428542	NA	GCF_002960865.1	SAMN08296006	NA	NA	[27]
NA	PRJNA428542	NA	GCF_002960905.1	SAMN08296007	NA	NA	[27]
NA	PRJNA428542	NA	GCF_002960885.1	SAMN08296009	NA	NA	[27]
NA	PRJNA428542	NA	GCF_002960825.1	SAMN08296010	NA	NA	[27]
NA	PRJNA428542	NA	GCF_002962615.1	SAMN08296011	NA	NA	[27]
NA	PRJNA428542	NA	GCF_002960805.1	SAMN08296013	NA	NA	[27]
NA	PRJNA428542	NA	GCF_002960775.1	SAMN08296014	NA	NA	[27]
NA	PRJNA428542	NA	GCF_002962595.1	SAMN08296015	NA	NA	[27]
NA	PRJNA428542	NA	GCF_002962565.1	SAMN08296016	NA	NA	[27]
NA	PRJNA428542	NA	GCF_002960765.1	SAMN08296017	NA	NA	[27]
NA	PRJNA428542	NA	GCF_002962505.1	SAMN08296018	NA	NA	[27]
NA	PRJNA428542	NA	GCF_002960725.1	SAMN08296019	NA	NA	[27]
NA	PRJNA428542	NA	GCF_002960695.1	SAMN08296020	NA	NA	[27]
NA	PRJNA428542	NA	GCF_002962545.1	SAMN08296021	NA	NA	[27]
NA	PRJNA428542	NA	GCF_002962515.1	SAMN08296022	NA	NA	[27]
NA	PRJNA428542	NA	GCF_002960745.1	SAMN08296023	NA	NA	[27]
NA	PRJNA428542	NA	GCF_002960685.1	SAMN08296024	NA	NA	[27]
NA	PRJNA428542	NA	GCF_002960665.1	SAMN08296025	NA	NA	[27]
NA	PRJNA428542	NA	GCF_002962485.1	SAMN08296026	NA	NA	[27]
NA	PRJNA428542	NA	GCF_002960635.1	SAMN08296027	NA	NA	[27]
NA	PRJNA428542	NA	GCF_002960605.1	SAMN08296029	NA	NA	[27]
NA	PRJNA428542	NA	GCF_002960495.1	SAMN08296030	NA	NA	[27]
NA	PRJNA428542	NA	GCF_002960455.1	SAMN08296031	NA	NA	[27]
NA	PRJNA428542	NA	GCF_002960395.1	SAMN08296034	NA	NA	[27]
NA	PRJNA428542	NA	GCF_002960385.1	SAMN08296035	NA	NA	[27]
NA	PRJNA428542	NA	GCF_002960355.1	SAMN08296037	NA	NA	[27]
NA	PRJNA428542	NA	GCF_002960325.1	SAMN08296038	NA	NA	[27]
NA	PRJNA428542	NA	GCF_002960305.1	SAMN08296039	NA	NA	[27]
NA	PRJNA428542	NA	GCF_002960345.1	SAMN08296040	NA	NA	[27]
NA	PRJNA428542	NA	GCF_002960265.1	SAMN08296041	NA	NA	[27]
NA	PRJNA428542	NA	GCF_002960275.1	SAMN08296042	NA	NA	[27]
NA	PRJNA428542	NA	GCF_002960185.1	SAMN08296045	NA	NA	[27]
NA	PRJNA428542	NA	GCF_002960565.1	SAMN08296047	NA	NA	[27]
NA	PRJNA428542	NA	GCF_002960195.1	SAMN08296048	NA	NA	[27]
NA	PRJNA428542	NA	GCF_002960555.1	SAMN08296050	NA	NA	[27]
NA	PRJNA428542	NA	GCF_002960145.1	SAMN08296051	NA	NA	[27]
NA	PRJNA428542	NA	GCF_002960125.1	SAMN08296052	NA	NA	[27]
NA	PRJNA428542	NA	GCF_002960085.1	SAMN08296053	NA	NA	[27]
NA	PRJNA428542	NA	GCF_002960105.1	SAMN08296054	NA	NA	[27]
NA	PRJNA428542	NA	GCF_002960045.1	SAMN08296057	NA	NA	[27]
NA	PRJNA428542	NA	GCF_002960015.1	SAMN08296058	NA	NA	[27]
NA	PRJNA464270	NA	GCF_003144175.1	SAMN09080446	NA	NA	[28]
NA	PRJNA511911	NA	GCF_004009965.1	SAMN10651136	NA	NA	[28]
NA	PRJNA476804	NA	NA	SAMN09459599	SRR7369621	NA	[29]
NA	PRJNA476804	NA	NA	SAMN09459600	SRR7369622	NA	[29]
NA	PRJNA476804	NA	NA	SAMN09459601	SRR7369645	NA	[29]
NA	PRJNA476804	NA	NA	SAMN09459602	SRR7369646	NA	[29]
NA	PRJNA476804	NA	NA	SAMN09459603	SRR7369643	NA	[29]
NA	PRJNA476804	NA	NA	SAMN09459604	SRR7369644	NA	[29]
NA	PRJNA476804	NA	NA	SAMN09459605	SRR7369633	NA	[29]
NA	PRJNA476804	NA	NA	SAMN09459606	SRR7369637	NA	[29]
NA	PRJNA476804	NA	NA	SAMN09459607	SRR7369613	NA	[29]
NA	PRJNA476804	NA	NA	SAMN09459608	SRR7369614	NA	[29]
NA	PRJNA476804	NA	NA	SAMN09459609	SRR7369607	NA	[29]
NA	PRJNA476804	NA	NA	SAMN09459610	SRR7369608	NA	[29]
NA	PRJNA476804	NA	NA	SAMN09459612	SRR7369606	NA	[29]
NA	PRJNA476804	NA	NA	SAMN09459613	SRR7369603	NA	[29]
NA	PRJNA476804	NA	NA	SAMN09459614	SRR7369604	NA	[29]
NA	PRJNA476804	NA	NA	SAMN09459615	SRR7369601	NA	[29]
NA	PRJNA476804	NA	NA	SAMN09459616	SRR7369602	NA	[29]
NA	PRJNA476804	NA	NA	SAMN09459617	SRR7369609	NA	[29]
NA	PRJNA476804	NA	NA	SAMN09459618	SRR7369610	NA	[29]
NA	PRJNA476804	NA	NA	SAMN09459620	SRR7369707	NA	[29]
NA	PRJNA476804	NA	NA	SAMN09459621	SRR7369706	NA	[29]
NA	PRJNA476804	NA	NA	SAMN09459622	SRR7369705	NA	[29]
NA	PRJNA476804	NA	NA	SAMN09459623	SRR7369704	NA	[29]
NA	PRJNA476804	NA	NA	SAMN09459624	SRR7369703	NA	[29]
NA	PRJNA476804	NA	NA	SAMN09459625	SRR7369702	NA	[29]
NA	PRJNA476804	NA	NA	SAMN09459626	SRR7369701	NA	[29]
NA	PRJNA476804	NA	NA	SAMN09459627	SRR7369700	NA	[29]
NA	PRJNA476804	NA	NA	SAMN09459628	SRR7369699	NA	[29]
NA	PRJNA476804	NA	NA	SAMN09459629	SRR7369711	NA	[29]
NA	PRJNA476804	NA	NA	SAMN09459630	SRR7369712	NA	[29]
NA	PRJNA476804	NA	NA	SAMN09459633	SRR7369715	NA	[29]
NA	PRJNA476804	NA	NA	SAMN09459634	SRR7369716	NA	[29]
NA	PRJNA476804	NA	NA	SAMN09459635	SRR7369717	NA	[29]
NA	PRJNA476804	NA	NA	SAMN09459636	SRR7369718	NA	[29]
NA	PRJNA476804	NA	NA	SAMN09459637	SRR7369709	NA	[29]
NA	PRJNA476804	NA	NA	SAMN09459638	SRR7369710	NA	[29]
NA	PRJNA476804	NA	NA	SAMN09459639	SRR7369653	NA	[29]
NA	PRJNA476804	NA	NA	SAMN09459640	SRR7369652	NA	[29]
NA	PRJNA476804	NA	NA	SAMN09459641	SRR7369655	NA	[29]
NA	PRJNA476804	NA	NA	SAMN09459643	SRR7369657	NA	[29]
NA	PRJNA476804	NA	NA	SAMN09459644	SRR7369656	NA	[29]
NA	PRJNA476804	NA	NA	SAMN09459645	SRR7369659	NA	[29]
NA	PRJNA476804	NA	NA	SAMN09459646	SRR7369658	NA	[29]
NA	PRJNA476804	NA	NA	SAMN09459647	SRR7369651	NA	[29]
NA	PRJNA476804	NA	NA	SAMN09459648	SRR7369650	NA	[29]
NA	PRJNA476804	NA	NA	SAMN09459649	SRR7369675	NA	[29]
NA	PRJNA476804	NA	NA	SAMN09459650	SRR7369676	NA	[29]
NA	PRJNA476804	NA	NA	SAMN09459651	SRR7369673	NA	[29]
NA	PRJNA476804	NA	NA	SAMN09459652	SRR7369674	NA	[29]
NA	PRJNA476804	NA	NA	SAMN09459654	SRR7369680	NA	[29]
NA	PRJNA476804	NA	NA	SAMN09459655	SRR7369677	NA	[29]
NA	PRJNA476804	NA	NA	SAMN09459659	SRR7369626	NA	[29]
NA	PRJNA476804	NA	NA	SAMN09459660	SRR7369625	NA	[29]
NA	PRJNA476804	NA	NA	SAMN09459661	SRR7369624	NA	[29]
NA	PRJNA476804	NA	NA	SAMN09459662	SRR7369623	NA	[29]
NA	PRJNA476804	NA	NA	SAMN09459663	SRR7369630	NA	[29]
NA	PRJNA476804	NA	NA	SAMN09459664	SRR7369629	NA	[29]
NA	PRJNA476804	NA	NA	SAMN09459665	SRR7369628	NA	[29]
NA	PRJNA476804	NA	NA	SAMN09459666	SRR7369627	NA	[29]
NA	PRJNA476804	NA	NA	SAMN09459667	SRR7369632	NA	[29]
NA	PRJNA476804	NA	NA	SAMN09459668	SRR7369631	NA	[29]
NA	PRJNA476804	NA	NA	SAMN09459669	SRR7369639	NA	[29]
NA	PRJNA476804	NA	NA	SAMN09459670	SRR7369640	NA	[29]
NA	PRJNA476804	NA	NA	SAMN09459671	SRR7369641	NA	[29]
NA	PRJNA476804	NA	NA	SAMN09459673	SRR7369635	NA	[29]
NA	PRJNA476804	NA	NA	SAMN09459674	SRR7369636	NA	[29]
NA	PRJNA476804	NA	NA	SAMN09459676	SRR7369638	NA	[29]
NA	PRJNA476804	NA	NA	SAMN09459677	SRR7369648	NA	[29]
NA	PRJNA476804	NA	NA	SAMN09459678	SRR7369634	NA	[29]
NA	PRJNA476804	NA	NA	SAMN09459679	SRR7369578	NA	[29]
NA	PRJNA476804	NA	NA	SAMN09459680	SRR7369577	NA	[29]
NA	PRJNA476804	NA	NA	SAMN09459681	SRR7369580	NA	[29]
NA	PRJNA476804	NA	NA	SAMN09459683	SRR7369574	NA	[29]
NA	PRJNA476804	NA	NA	SAMN09459684	SRR7369573	NA	[29]
NA	PRJNA476804	NA	NA	SAMN09459685	SRR7369576	NA	[29]
NA	PRJNA476804	NA	NA	SAMN09459686	SRR7369575	NA	[29]
NA	PRJNA476804	NA	NA	SAMN09459687	SRR7369572	NA	[29]
NA	PRJNA476804	NA	NA	SAMN09459688	SRR7369571	NA	[29]
NA	PRJNA476804	NA	NA	SAMN09459690	SRR7369600	NA	[29]
NA	PRJNA476804	NA	NA	SAMN09459691	SRR7369597	NA	[29]
NA	PRJNA476804	NA	NA	SAMN09459692	SRR7369598	NA	[29]
NA	PRJNA476804	NA	NA	SAMN09459693	SRR7369595	NA	[29]
NA	PRJNA476804	NA	NA	SAMN09459694	SRR7369596	NA	[29]
NA	PRJNA476804	NA	NA	SAMN09459695	SRR7369593	NA	[29]
NA	PRJNA476804	NA	NA	SAMN09459696	SRR7369594	NA	[29]
NA	PRJNA476804	NA	NA	SAMN09459697	SRR7369591	NA	[29]
NA	PRJNA476804	NA	NA	SAMN09459698	SRR7369592	NA	[29]
NA	PRJNA476804	NA	NA	SAMN09459699	SRR7369620	NA	[29]
NA	PRJNA476804	NA	NA	SAMN09459700	SRR7369619	NA	[29]
NA	PRJNA476804	NA	NA	SAMN09459701	SRR7369649	NA	[29]
NA	PRJNA476804	NA	NA	SAMN09459702	SRR7369647	NA	[29]
NA	PRJNA476804	NA	NA	SAMN09459703	SRR7369616	NA	[29]
NA	PRJNA476804	NA	NA	SAMN09459704	SRR7369615	NA	[29]
NA	PRJNA476804	NA	NA	SAMN09459705	SRR7369618	NA	[29]
NA	PRJNA476804	NA	NA	SAMN09459708	SRR7369611	NA	[29]
NA	PRJNA476804	NA	NA	SAMN09459709	SRR7369589	NA	[29]
NA	PRJNA476804	NA	NA	SAMN09459710	SRR7369590	NA	[29]
NA	PRJNA476804	NA	NA	SAMN09459711	SRR7369587	NA	[29]
NA	PRJNA476804	NA	NA	SAMN09459712	SRR7369588	NA	[29]
NA	PRJNA476804	NA	NA	SAMN09459713	SRR7369585	NA	[29]
NA	PRJNA476804	NA	NA	SAMN09459714	SRR7369586	NA	[29]
NA	PRJNA476804	NA	NA	SAMN09459715	SRR7369583	NA	[29]
NA	PRJNA476804	NA	NA	SAMN09459717	SRR7369581	NA	[29]
NA	PRJNA476804	NA	NA	SAMN09459718	SRR7369582	NA	[29]
NA	PRJNA476804	NA	NA	SAMN09459719	SRR7369692	NA	[29]
NA	PRJNA476804	NA	NA	SAMN09459720	SRR7369691	NA	[29]
NA	PRJNA476804	NA	NA	SAMN09459721	SRR7369690	NA	[29]
NA	PRJNA476804	NA	NA	SAMN09459722	SRR7369689	NA	[29]
NA	PRJNA476804	NA	NA	SAMN09459723	SRR7369696	NA	[29]
NA	PRJNA476804	NA	NA	SAMN09459724	SRR7369695	NA	[29]
NA	PRJNA476804	NA	NA	SAMN09459726	SRR7369693	NA	[29]
NA	PRJNA476804	NA	NA	SAMN09459727	SRR7369698	NA	[29]
NA	PRJNA476804	NA	NA	SAMN09459728	SRR7369697	NA	[29]
NA	PRJNA476804	NA	NA	SAMN09459729	SRR7369665	NA	[29]
NA	PRJNA476804	NA	NA	SAMN09459730	SRR7369666	NA	[29]
NA	PRJNA476804	NA	NA	SAMN09459731	SRR7369667	NA	[29]
NA	PRJNA476804	NA	NA	SAMN09459732	SRR7369668	NA	[29]
NA	PRJNA476804	NA	NA	SAMN09459733	SRR7369661	NA	[29]
NA	PRJNA476804	NA	NA	SAMN09459735	SRR7369663	NA	[29]
NA	PRJNA476804	NA	NA	SAMN09459736	SRR7369664	NA	[29]
NA	PRJNA476804	NA	NA	SAMN09459737	SRR7369669	NA	[29]
NA	PRJNA476804	NA	NA	SAMN09459738	SRR7369670	NA	[29]
NA	PRJNA476804	NA	NA	SAMN09459739	SRR7369682	NA	[29]
NA	PRJNA476804	NA	NA	SAMN09459740	SRR7369681	NA	[29]
NA	PRJNA476804	NA	NA	SAMN09459741	SRR7369684	NA	[29]
NA	PRJNA476804	NA	NA	SAMN09459742	SRR7369683	NA	[29]
NA	PRJNA476804	NA	NA	SAMN09459743	SRR7369686	NA	[29]
NA	PRJNA476804	NA	NA	SAMN09459744	SRR7369685	NA	[29]
NA	PRJNA476804	NA	NA	SAMN09459745	SRR7369688	NA	[29]
NA	PRJNA476804	NA	NA	SAMN09459746	SRR7369687	NA	[29]
NA	PRJNA505967	NA	NA	SAMN10440286	SRR8205666	NA	[30]
NA	PRJNA505967	NA	NA	SAMN10440287	SRR8205665	NA	[30]
NA	PRJNA506583	NA	NA	SAMN10464066	SRR8290481	NA	[31]
NA	PRJNA506583	NA	NA	SAMN10464067	SRR8290480	NA	[31]
NA	PRJNA506583	NA	NA	SAMN10464068	SRR8290479	NA	[31]
NA	PRJNA506583	NA	NA	SAMN10464070	SRR8290477	NA	[31]
NA	PRJNA506583	NA	NA	SAMN10464071	SRR8290476	NA	[31]
NA	PRJNA506583	NA	NA	SAMN10464072	SRR8290475	NA	[31]
NA	PRJNA506583	NA	NA	SAMN10464073	SRR8290474	NA	[31]
NA	PRJNA506583	NA	NA	SAMN10464074	SRR8290473	NA	[31]
NA	PRJNA506583	NA	NA	SAMN10464075	SRR8290472	NA	[31]
NA	PRJNA506583	NA	NA	SAMN10464076	SRR8290484	NA	[31]
NA	PRJNA506583	NA	NA	SAMN10464077	SRR8290483	NA	[31]
NA	PRJNA506583	NA	NA	SAMN10464078	SRR8290486	NA	[31]
NA	PRJNA506583	NA	NA	SAMN10464079	SRR8290485	NA	[31]
NA	PRJNA506583	NA	NA	SAMN10464080	SRR8290482	NA	[31]
NA	PRJNA532985	NA	GCF_004922805.1	SAMN11431410	NA	NA	[32]
NA	PRJNA534412	NA	NA	SAMN11489679	SRR8948599	NA	[33]
NA	PRJDB3844	NA	NA	SAMD00029776	DRR050071	NA	[34]
NA	PRJDB3844	NA	NA	SAMD00029777	DRR050072	NA	[34]
NA	PRJDB3844	NA	NA	SAMD00029778	DRR050073	NA	[34]
NA	PRJDB3844	NA	NA	SAMD00029779	DRR050074	NA	[34]
NA	PRJDB3844	NA	NA	SAMD00029780	DRR050075	NA	[34]
NA	PRJDB3844	NA	NA	SAMD00029781	DRR050076	NA	[34]
NA	PRJDB3844	NA	NA	SAMD00029782	DRR050077	NA	[34]
NA	PRJDB3844	NA	NA	SAMD00029783	DRR050078	NA	[34]
NA	PRJDB3844	NA	NA	SAMD00029784	DRR050079	NA	[34]
NA	PRJDB3844	NA	NA	SAMD00029785	DRR050080	NA	[34]
NA	PRJDB3844	NA	NA	SAMD00029786	DRR050081	NA	[34]
NA	PRJDB3844	NA	NA	SAMD00029787	DRR050082	NA	[34]
NA	PRJDB3844	NA	NA	SAMD00029788	DRR050083	NA	[34]
NA	PRJDB3844	NA	NA	SAMD00029789	DRR050084	NA	[34]
NA	PRJDB3844	NA	NA	SAMD00029790	DRR050085	NA	[34]
NA	PRJDB3844	NA	NA	SAMD00029791	DRR050086	NA	[34]
NA	PRJDB3844	NA	NA	SAMD00029792	DRR050087	NA	[34]
NA	PRJDB3844	NA	NA	SAMD00029793	DRR050088	NA	[34]
NA	PRJDB3844	NA	NA	SAMD00029794	DRR050089	NA	[34]
NA	PRJDB3844	NA	NA	SAMD00029795	DRR050090	NA	[34]
NA	PRJDB3844	NA	NA	SAMD00029796	DRR050091	NA	[34]
NA	PRJDB3844	NA	NA	SAMD00029797	DRR050092	NA	[34]
NA	PRJDB3844	NA	NA	SAMD00029798	DRR050093	NA	[34]
NA	PRJDB3844	NA	NA	SAMD00029799	DRR050094	NA	[34]
NA	PRJDB3844	NA	NA	SAMD00029800	DRR050095	NA	[34]
NA	PRJDB3844	NA	NA	SAMD00029801	DRR050096	NA	[34]
NA	PRJDB3844	NA	NA	SAMD00029802	DRR050097	NA	[34]
NA	PRJDB3844	NA	NA	SAMD00029803	DRR050098	NA	[34]
NA	PRJDB3844	NA	NA	SAMD00029804	DRR050099	NA	[34]
NA	PRJDB3844	NA	NA	SAMD00029805	DRR050100	NA	[34]
NA	PRJDB3844	NA	NA	SAMD00029806	DRR050101	NA	[34]
NA	PRJDB3844	NA	NA	SAMD00029807	DRR050102	NA	[34]
NA	PRJDB3844	NA	NA	SAMD00029808	DRR050103	NA	[34]
NA	PRJDB3844	NA	NA	SAMD00029809	DRR050104	NA	[34]
NA	PRJDB3844	NA	NA	SAMD00029810	DRR050105	NA	[34]
NA	PRJDB3844	NA	NA	SAMD00029811	DRR050106	NA	[34]
NA	PRJDB3844	NA	NA	SAMD00029812	DRR050107	NA	[34]
NA	PRJDB3844	NA	NA	SAMD00029813	DRR050108	NA	[34]
NA	PRJDB3844	NA	NA	SAMD00029814	DRR050109	NA	[34]
NA	PRJDB3844	NA	NA	SAMD00029815	DRR050110	NA	[34]
NA	PRJDB3844	NA	NA	SAMD00029816	DRR050111	NA	[34]
NA	PRJDB3844	NA	NA	SAMD00029817	DRR050112	NA	[34]
NA	PRJDB3844	NA	NA	SAMD00029818	DRR050113	NA	[34]
NA	PRJDB3844	NA	NA	SAMD00029819	DRR050114	NA	[34]
NA	PRJDB3844	NA	NA	SAMD00029820	DRR050115	NA	[34]
NA	PRJDB3844	NA	NA	SAMD00029821	DRR050116	NA	[34]
NA	PRJDB3844	NA	NA	SAMD00029822	DRR050117	NA	[34]
NA	PRJDB3844	NA	NA	SAMD00029823	DRR050118	NA	[34]
NA	PRJDB3844	NA	NA	SAMD00029824	DRR050119	NA	[34]
NA	PRJDB3844	NA	NA	SAMD00029825	DRR050120	NA	[34]
NA	PRJDB3844	NA	NA	SAMD00029826	DRR050121	NA	[34]
NA	PRJDB3844	NA	NA	SAMD00029827	DRR050122	NA	[34]
NA	PRJDB5283	NA	GCF_002157605.1	SAMD00066479	NA	NA	[35]
NA	PRJDB6789	NA	NA	SAMD00113017	DRR125489	NA	[36]
NA	PRJEB20417	NA	NA	SAMEA103980380	ERR1934265	NA	[37]
NA	PRJEB11219	NA	NA	SAMEA3595173	ERR1055550	NA	[38]
NA	PRJEB11219	NA	NA	SAMEA3595174	ERR1055551	NA	[38]
NA	PRJEB11219	NA	NA	SAMEA3595175	ERR1055552	NA	[38]
NA	PRJEB11219	NA	NA	SAMEA3595176	ERR1055553	NA	[38]
NA	PRJEB11219	NA	NA	SAMEA3595177	ERR1055554	NA	[38]
NA	PRJEB11219	NA	NA	SAMEA3595178	ERR1055555	NA	[38]
NA	PRJEB11219	NA	NA	SAMEA3595179	ERR1055556	NA	[38]
NA	PRJEB11219	NA	NA	SAMEA3595180	ERR1055557	NA	[38]
NA	PRJEB11219	NA	NA	SAMEA3595181	ERR1055558	NA	[38]
NA	PRJEB11219	NA	NA	SAMEA3595182	ERR1055559	NA	[38]
NA	PRJEB11219	NA	NA	SAMEA3595183	ERR1055560	NA	[38]
NA	PRJEB11219	NA	NA	SAMEA3595184	ERR1055561	NA	[38]
NA	PRJEB11219	NA	NA	SAMEA3595185	ERR1055562	NA	[38]
NA	PRJEB11219	NA	NA	SAMEA3595186	ERR1055563	NA	[38]
NA	PRJEB11219	NA	NA	SAMEA3595187	ERR1055564	NA	[38]
NA	PRJEB11219	NA	NA	SAMEA3595188	ERR1055565	NA	[38]
NA	PRJEB11219	NA	NA	SAMEA3595189	ERR1055566	NA	[38]
NA	PRJEB11219	NA	NA	SAMEA3595190	ERR1055567	NA	[38]
NA	PRJEB11219	NA	NA	SAMEA3595191	ERR1055568	NA	[38]
NA	PRJEB11219	NA	NA	SAMEA3595192	ERR1055569	NA	[38]
NA	PRJEB11219	NA	NA	SAMEA3595193	ERR1055570	NA	[38]
NA	PRJEB11219	NA	NA	SAMEA3595194	ERR1055571	NA	[38]
NA	PRJEB11219	NA	NA	SAMEA3595195	ERR1055572	NA	[38]
NA	PRJEB11219	NA	NA	SAMEA3595196	ERR1055573	NA	[38]
NA	PRJEB11219	NA	NA	SAMEA3595197	ERR1055574	NA	[38]
NA	PRJEB11219	NA	NA	SAMEA3595198	ERR1055575	NA	[38]
NA	PRJEB11219	NA	NA	SAMEA3595199	ERR1055576	NA	[38]
NA	PRJEB11219	NA	NA	SAMEA3595200	ERR1055577	NA	[38]
NA	PRJEB11219	NA	NA	SAMEA3595201	ERR1055578	NA	[38]
NA	PRJEB11219	NA	NA	SAMEA3595202	ERR1055579	NA	[38]
NA	PRJEB11219	NA	NA	SAMEA3595203	ERR1055580	NA	[38]
NA	PRJEB11219	NA	NA	SAMEA3595204	ERR1055581	NA	[38]
NA	PRJEB11219	NA	NA	SAMEA3595205	ERR1055582	NA	[38]
NA	PRJEB11219	NA	NA	SAMEA3595206	ERR1055583	NA	[38]
NA	PRJEB11219	NA	NA	SAMEA3595207	ERR1055584	NA	[38]
NA	PRJEB11219	NA	NA	SAMEA3595208	ERR1055585	NA	[38]
NA	PRJEB11219	NA	NA	SAMEA3595209	ERR1055586	NA	[38]
NA	PRJEB11219	NA	NA	SAMEA3595210	ERR1055587	NA	[38]
NA	PRJEB11219	NA	NA	SAMEA3595211	ERR1055588	NA	[38]
NA	PRJEB11219	NA	NA	SAMEA3595212	ERR1055589	NA	[38]
NA	PRJEB11219	NA	NA	SAMEA3595213	ERR1055590	NA	[38]
NA	PRJEB11219	NA	NA	SAMEA3595214	ERR1055591	NA	[38]
NA	PRJEB11219	NA	NA	SAMEA3595215	ERR1055592	NA	[38]
NA	PRJEB11219	NA	NA	SAMEA3595216	ERR1055593	NA	[38]
NA	PRJEB11219	NA	NA	SAMEA3595217	ERR1055594	NA	[38]
NA	PRJEB11219	NA	NA	SAMEA3595218	ERR1055595	NA	[38]
NA	PRJEB11219	NA	NA	SAMEA3595219	ERR1055596	NA	[38]
NA	PRJEB11219	NA	NA	SAMEA3595220	ERR1055597	NA	[38]
NA	PRJEB11219	NA	NA	SAMEA3595221	ERR1055598	NA	[38]
NA	PRJEB11219	NA	NA	SAMEA3595222	ERR1055599	NA	[38]
NA	PRJEB11219	NA	NA	SAMEA3595223	ERR1055600	NA	[38]
NA	PRJEB11219	NA	NA	SAMEA3595224	ERR1055601	NA	[38]
NA	PRJEB11219	NA	NA	SAMEA3595225	ERR1055602	NA	[38]
NA	PRJEB11219	NA	NA	SAMEA3595226	ERR1055603	NA	[38]
NA	PRJEB11219	NA	NA	SAMEA3595227	ERR1055604	NA	[38]
NA	PRJEB11219	NA	NA	SAMEA3595228	ERR1055605	NA	[38]
NA	PRJEB11219	NA	NA	SAMEA3595229	ERR1055606	NA	[38]
NA	PRJEB11219	NA	NA	SAMEA3595230	ERR1055607	NA	[38]
NA	PRJEB11219	NA	NA	SAMEA3595231	ERR1055608	NA	[38]
NA	PRJEB11219	NA	NA	SAMEA3595232	ERR1055609	NA	[38]
NA	PRJEB11219	NA	NA	SAMEA3595233	ERR1055610	NA	[38]
NA	PRJEB11219	NA	NA	SAMEA3595234	ERR1055611	NA	[38]
NA	PRJEB11219	NA	NA	SAMEA3595235	ERR1055612	NA	[38]
NA	PRJEB11219	NA	NA	SAMEA3595236	ERR1055613	NA	[38]
NA	PRJEB11219	NA	NA	SAMEA3595237	ERR1055614	NA	[38]
NA	PRJEB11219	NA	NA	SAMEA3595238	ERR1055615	NA	[38]
NA	PRJEB11219	NA	NA	SAMEA3595239	ERR1055616	NA	[38]
NA	PRJEB11219	NA	NA	SAMEA3595240	ERR1055617	NA	[38]
NA	PRJEB11219	NA	NA	SAMEA3595241	ERR1055618	NA	[38]
NA	PRJEB11219	NA	NA	SAMEA3595242	ERR1055619	NA	[38]
NA	PRJEB11219	NA	NA	SAMEA3595243	ERR1055620	NA	[38]
NA	PRJEB11219	NA	NA	SAMEA3595244	ERR1055621	NA	[38]
NA	PRJEB11219	NA	NA	SAMEA3595245	ERR1055622	NA	[38]
NA	PRJEB11219	NA	NA	SAMEA3595246	ERR1055623	NA	[38]
NA	PRJEB11219	NA	NA	SAMEA3595247	ERR1055624	NA	[38]
NA	PRJEB11219	NA	NA	SAMEA3595248	ERR1055625	NA	[38]
NA	PRJEB11219	NA	NA	SAMEA3595249	ERR1055626	NA	[38]
NA	PRJEB11219	NA	NA	SAMEA3595250	ERR1055627	NA	[38]
NA	PRJEB11219	NA	NA	SAMEA3595251	ERR1055628	NA	[38]
NA	PRJEB11219	NA	NA	SAMEA3595252	ERR1055629	NA	[38]
NA	PRJEB11219	NA	NA	SAMEA3595253	ERR1055630	NA	[38]
NA	PRJEB11219	NA	NA	SAMEA3595254	ERR1055631	NA	[38]
NA	PRJEB11219	NA	NA	SAMEA3595255	ERR1055632	NA	[38]
NA	PRJEB11219	NA	NA	SAMEA3595256	ERR1055633	NA	[38]
NA	PRJEB11219	NA	NA	SAMEA3595257	ERR1055634	NA	[38]
NA	PRJEB11219	NA	NA	SAMEA3595258	ERR1055635	NA	[38]
NA	PRJEB11219	NA	NA	SAMEA3595259	ERR1055636	NA	[38]
NA	PRJEB11219	NA	NA	SAMEA3595260	ERR1055637	NA	[38]
NA	PRJEB11219	NA	NA	SAMEA3595261	ERR1055638	NA	[38]
NA	PRJEB11219	NA	NA	SAMEA3595262	ERR1055639	NA	[38]
NA	PRJEB11219	NA	NA	SAMEA3595263	ERR1055640	NA	[38]
NA	PRJEB11219	NA	NA	SAMEA3595264	ERR1055641	NA	[38]
NA	PRJEB11219	NA	NA	SAMEA3595265	ERR1055642	NA	[38]
NA	PRJEB11219	NA	NA	SAMEA3595266	ERR1055643	NA	[38]
NA	PRJEB11219	NA	NA	SAMEA3595267	ERR1055644	NA	[38]
NA	PRJEB11219	NA	NA	SAMEA3595268	ERR1055645	NA	[38]
NA	PRJEB11219	NA	NA	SAMEA3595269	ERR1055646	NA	[38]
NA	PRJEB11219	NA	NA	SAMEA3595270	ERR1055647	NA	[38]
NA	PRJEB12952	NA	NA	SAMEA4355190	ERR1548605	NA	[39]
NA	PRJEB12952	NA	NA	SAMEA4355191	ERR1548601	NA	[39]
NA	PRJEB12952	NA	NA	SAMEA4355192	ERR1548602	NA	[39]
NA	PRJEB12952	NA	NA	SAMEA4355193	ERR1548603	NA	[39]
NA	PRJEB12952	NA	NA	SAMEA4355194	ERR1548604	NA	[39]
NA	PRJEB12952	NA	NA	SAMEA4355195	ERR1548606	NA	[39]
NA	PRJEB12952	NA	NA	SAMEA4355196	ERR1548607	NA	[39]
NA	PRJEB12952	NA	NA	SAMEA4355197	ERR1548608	NA	[39]
NA	PRJEB12952	NA	NA	SAMEA4355198	ERR1548609	NA	[39]
NA	PRJEB12952	NA	NA	SAMEA4355199	ERR1548610	NA	[39]
NA	PRJEB12952	NA	NA	SAMEA4355200	ERR1548611	NA	[39]
NA	PRJEB12952	NA	NA	SAMEA4355201	ERR1548612	NA	[39]
NA	PRJEB12952	NA	NA	SAMEA4355202	ERR1548598	NA	[39]
NA	PRJEB12952	NA	NA	SAMEA4355203	ERR1548599	NA	[39]
NA	PRJEB12952	NA	NA	SAMEA4355204	ERR1548600	NA	[39]
NA	PRJEB30600	NA	GCF_900642965.1	SAMEA5206224	NA	NA	[40]
NA	PRJEB35407	NA	GCF_902702755.1	SAMEA6227224	NA	NA	[2]
NA	PRJEB35407	NA	GCF_902702745.1	SAMEA6227225	NA	NA	[2]
NA	PRJEB35407	NA	GCF_902702785.1	SAMEA6227226	NA	NA	[2]
NA	PRJEB35407	NA	GCF_902702765.1	SAMEA6227227	NA	NA	[2]
NA	PRJEB35407	NA	GCF_902702775.1	SAMEA6227228	NA	NA	[2]
NA	PRJNA298752	NA	NA	SAMN04166386	SRR2649235	NA	[41]
NA	PRJNA298752	NA	NA	SAMN04166387	SRR2649234	NA	[41]
NA	PRJNA298752	NA	NA	SAMN04166388	SRR2649236	NA	[41]
NA	PRJNA298752	NA	NA	SAMN04166402	SRR2652353	NA	[41]
NA	PRJNA298752	NA	NA	SAMN04166403	SRR2652477	NA	[41]
NA	PRJNA298752	NA	NA	SAMN04166404	SRR2652751	NA	[41]
NA	PRJNA298752	NA	NA	SAMN04166405	SRR2652752	NA	[41]
NA	PRJNA298752	NA	NA	SAMN04166406	SRR2654043	NA	[41]
NA	PRJNA298752	NA	NA	SAMN04166407	SRR2654045	NA	[41]
NA	PRJNA298752	NA	NA	SAMN04166408	SRR2654046	NA	[41]
NA	PRJNA298752	NA	NA	SAMN04166409	SRR2654047	NA	[41]
NA	PRJNA298752	NA	NA	SAMN04166410	SRR2654048	NA	[41]
NA	PRJNA298752	NA	NA	SAMN04166411	SRR2654049	NA	[41]
NA	PRJNA298752	NA	NA	SAMN04166412	SRR2654738	NA	[41]
NA	PRJNA298752	NA	NA	SAMN04166413	SRR2654739	NA	[41]
NA	PRJNA298752	NA	NA	SAMN04166414	SRR2654740	NA	[41]
NA	PRJNA298752	NA	NA	SAMN04166415	SRR2654741	NA	[41]
NA	PRJNA298752	NA	NA	SAMN04166416	SRR2654742	NA	[41]
NA	PRJNA298752	NA	NA	SAMN04166417	SRR2654743	NA	[41]
NA	PRJNA298752	NA	NA	SAMN04166418	SRR2654744	NA	[41]
NA	PRJNA298752	NA	NA	SAMN04166419	SRR2654745	NA	[41]
NA	PRJNA298752	NA	NA	SAMN04166420	SRR2654746	NA	[41]
NA	PRJNA298752	NA	NA	SAMN04166421	SRR2654747	NA	[41]
NA	PRJNA298752	NA	NA	SAMN04166422	SRR2654748	NA	[41]
NA	PRJNA298752	NA	NA	SAMN04166423	SRR2654868	NA	[41]
NA	PRJNA298752	NA	NA	SAMN04166424	SRR2654966	NA	[41]
NA	PRJNA298752	NA	NA	SAMN04166425	SRR2655056	NA	[41]
NA	PRJNA298752	NA	NA	SAMN04166426	SRR2655057	NA	[41]
NA	PRJNA298752	NA	NA	SAMN04166427	SRR2655058	NA	[41]
NA	PRJNA298752	NA	NA	SAMN04166428	SRR2655059	NA	[41]
NA	PRJNA298752	NA	NA	SAMN04166429	SRR2655376	NA	[41]
NA	PRJNA298752	NA	NA	SAMN04166430	SRR2655377	NA	[41]
NA	PRJNA298752	NA	NA	SAMN04166431	SRR2655378	NA	[41]
NA	PRJNA298752	NA	NA	SAMN04166432	SRR2655379	NA	[41]
NA	PRJNA298752	NA	NA	SAMN04166433	SRR2655380	NA	[41]
NA	PRJNA298752	NA	NA	SAMN04166434	SRR2655382	NA	[41]
NA	PRJNA298752	NA	NA	SAMN04166435	SRR2655384	NA	[41]
NA	PRJNA298752	NA	NA	SAMN04166436	SRR2655391	NA	[41]
NA	PRJNA298752	NA	NA	SAMN04166437	SRR2655396	NA	[41]
NA	PRJNA298752	NA	NA	SAMN04166438	SRR2655397	NA	[41]
NA	PRJNA298752	NA	NA	SAMN04166439	SRR2655398	NA	[41]
NA	PRJNA298752	NA	NA	SAMN04166440	SRR2655399	NA	[41]
NA	PRJNA298752	NA	NA	SAMN04166441	SRR2655400	NA	[41]
NA	PRJNA298752	NA	NA	SAMN04166442	SRR2655401	NA	[41]
NA	PRJNA298752	NA	NA	SAMN04166443	SRR2655549	NA	[41]
NA	PRJNA298752	NA	NA	SAMN04166444	SRR2655635	NA	[41]
NA	PRJNA298752	NA	NA	SAMN04166445	SRR2655636	NA	[41]
NA	PRJNA298752	NA	NA	SAMN04166446	SRR2655712	NA	[41]
NA	PRJNA298752	NA	NA	SAMN04166447	SRR2655729	NA	[41]
NA	PRJNA298752	NA	NA	SAMN04166448	SRR2655730	NA	[41]
NA	PRJNA298752	NA	NA	SAMN04166449	SRR2655731	NA	[41]
NA	PRJNA298752	NA	NA	SAMN04166450	SRR2655732	NA	[41]
NA	PRJNA298752	NA	NA	SAMN04166451	SRR2655733	NA	[41]
NA	PRJNA298752	NA	NA	SAMN04166452	SRR2655734	NA	[41]
NA	PRJNA298752	NA	NA	SAMN04166453	SRR2655735	NA	[41]
NA	PRJNA298752	NA	NA	SAMN04166454	SRR2655736	NA	[41]
NA	PRJNA298752	NA	NA	SAMN04166455	SRR2655738	NA	[41]
NA	PRJNA298752	NA	NA	SAMN04166456	SRR2655739	NA	[41]
NA	PRJNA298752	NA	NA	SAMN04166457	SRR2655740	NA	[41]
NA	PRJNA298752	NA	NA	SAMN04166458	SRR2655741	NA	[41]
NA	PRJNA298752	NA	NA	SAMN04166459	SRR2655742	NA	[41]
NA	PRJNA298752	NA	NA	SAMN04166460	SRR2655743	NA	[41]
NA	PRJNA298752	NA	NA	SAMN04166461	SRR2655744	NA	[41]
NA	PRJNA298752	NA	NA	SAMN04166462	SRR2655745	NA	[41]
NA	PRJNA298752	NA	NA	SAMN04166463	SRR2655746	NA	[41]
NA	PRJNA298752	NA	NA	SAMN04166464	SRR2655747	NA	[41]
NA	PRJNA298752	NA	NA	SAMN04166465	SRR2655748	NA	[41]
NA	PRJNA298752	NA	NA	SAMN04166466	SRR2657559	NA	[41]
NA	PRJNA298752	NA	NA	SAMN04166467	SRR2657572	NA	[41]
NA	PRJNA298752	NA	NA	SAMN04166468	SRR2657574	NA	[41]
NA	PRJNA298752	NA	NA	SAMN04166469	SRR2657576	NA	[41]
NA	PRJNA298752	NA	NA	SAMN04166470	SRR2657578	NA	[41]
NA	PRJNA298752	NA	NA	SAMN04166471	SRR2657580	NA	[41]
NA	PRJNA298752	NA	NA	SAMN04166472	SRR2657581	NA	[41]
NA	PRJNA298752	NA	NA	SAMN04166473	SRR2657583	NA	[41]
NA	PRJNA298752	NA	NA	SAMN04166474	SRR2657584	NA	[41]
NA	PRJNA298752	NA	NA	SAMN04166475	SRR2657587	NA	[41]
NA	PRJNA298752	NA	NA	SAMN04166476	SRR2657588	NA	[41]
NA	PRJNA298752	NA	NA	SAMN04166477	SRR2657591	NA	[41]
NA	PRJNA298752	NA	NA	SAMN04166478	SRR2657593	NA	[41]
NA	PRJNA298752	NA	NA	SAMN04166479	SRR2657596	NA	[41]
NA	PRJNA298752	NA	NA	SAMN04166480	SRR2657599	NA	[41]
NA	PRJNA298752	NA	NA	SAMN04166481	SRR2657601	NA	[41]
NA	PRJNA298752	NA	NA	SAMN04166482	SRR2657604	NA	[41]
NA	PRJNA298752	NA	NA	SAMN04166483	SRR2657606	NA	[41]
NA	PRJNA298752	NA	NA	SAMN04166484	SRR2657609	NA	[41]
NA	PRJNA298752	NA	NA	SAMN04166485	SRR2657611	NA	[41]
NA	PRJNA298752	NA	NA	SAMN04166486	SRR2657617	NA	[41]
NA	PRJNA298752	NA	NA	SAMN04166487	SRR2657614	NA	[41]
NA	PRJNA298752	NA	NA	SAMN04166488	SRR2657620	NA	[41]
NA	PRJNA298752	NA	NA	SAMN04166489	SRR2657622	NA	[41]
NA	PRJNA298752	NA	NA	SAMN04166490	SRR2657623	NA	[41]
NA	PRJNA298752	NA	NA	SAMN04166491	SRR2657624	NA	[41]
NA	PRJNA298752	NA	NA	SAMN04166492	SRR2657626	NA	[41]
NA	PRJNA325429	NA	GCF_002189695.1	SAMN05231907	NA	NA	[42]
NA	PRJNA335427	NA	NA	SAMN05442334	SRR3954837	NA	[43]
NA	PRJNA335427	NA	NA	SAMN05442335	SRR3954838	NA	[43]
NA	PRJNA335427	NA	NA	SAMN05442336	SRR3954839	NA	[43]
NA	PRJNA335427	NA	NA	SAMN05442337	SRR3954840	NA	[43]
NA	PRJNA335427	NA	NA	SAMN05442338	SRR3954841	NA	[43]
NA	PRJNA335427	NA	NA	SAMN05442339	SRR3954842	NA	[43]
NA	PRJNA335427	NA	NA	SAMN05442340	SRR3954843	NA	[43]
NA	PRJNA335427	NA	NA	SAMN05442341	SRR3954844	NA	[43]
NA	PRJNA335427	NA	NA	SAMN05442342	SRR3954845	NA	[43]
NA	PRJNA335427	NA	NA	SAMN05442343	SRR3954846	NA	[43]
NA	PRJNA335427	NA	NA	SAMN05442344	SRR3954836	NA	[43]
NA	PRJNA337985	NA	GCF_001721625.1	SAMN05567566	NA	NA	[44]
NA	PRJNA349071	NA	NA	SAMN05919895	SRR4431626	NA	[45]
NA	PRJNA349071	NA	NA	SAMN05919896	SRR4431628	NA	[45]
NA	PRJNA349071	NA	NA	SAMN05919897	SRR4431629	NA	[45]
NA	PRJNA349071	NA	NA	SAMN05919898	SRR4431631	NA	[45]
NA	PRJNA349071	NA	NA	SAMN05919899	SRR4431591	NA	[45]
NA	PRJNA349071	NA	NA	SAMN05919900	SRR4431633	NA	[45]
NA	PRJNA349071	NA	NA	SAMN05919901	SRR4431635	NA	[45]
NA	PRJNA349071	NA	NA	SAMN05919902	SRR4431637	NA	[45]
NA	PRJNA349071	NA	NA	SAMN05919903	SRR4431638	NA	[45]
NA	PRJNA349071	NA	NA	SAMN05919904	SRR4431639	NA	[45]
NA	PRJNA349071	NA	NA	SAMN05919905	SRR4431640	NA	[45]
NA	PRJNA349071	NA	NA	SAMN05919906	SRR4431641	NA	[45]
NA	PRJNA349071	NA	NA	SAMN05919907	SRR4431646	NA	[45]
NA	PRJNA349071	NA	NA	SAMN05919908	SRR4431650	NA	[45]
NA	PRJNA349071	NA	NA	SAMN05919909	SRR4431654	NA	[45]
NA	PRJNA349071	NA	NA	SAMN05919910	SRR4431658	NA	[45]
NA	PRJNA349071	NA	NA	SAMN05919911	SRR4431661	NA	[45]
NA	PRJNA349071	NA	NA	SAMN05919912	SRR4431662	NA	[45]
NA	PRJNA349071	NA	NA	SAMN05919913	SRR4431663	NA	[45]
NA	PRJNA349071	NA	NA	SAMN05919914	SRR4431664	NA	[45]
NA	PRJNA349071	NA	NA	SAMN05919915	SRR4431665	NA	[45]
NA	PRJNA349071	NA	NA	SAMN05919916	SRR4431666	NA	[45]
NA	PRJNA349071	NA	NA	SAMN05919918	SRR4431668	NA	[45]
NA	PRJNA349071	NA	NA	SAMN05919919	SRR4431669	NA	[45]
NA	PRJNA349071	NA	NA	SAMN05919920	SRR4431670	NA	[45]
NA	PRJNA349071	NA	NA	SAMN05919921	SRR4431671	NA	[45]
NA	PRJNA349071	NA	NA	SAMN05919922	SRR4431672	NA	[45]
NA	PRJNA349071	NA	NA	SAMN05919923	SRR4431673	NA	[45]
NA	PRJNA349071	NA	NA	SAMN05919924	SRR4431674	NA	[45]
NA	PRJNA349071	NA	NA	SAMN05919925	SRR4431675	NA	[45]
NA	PRJNA350579	NA	GCF_001866735.1	SAMN05942098	NA	NA	[46]
NA	PRJNA414694	NA	GCF_002736265.1	SAMN07807408	NA	NA	[47]
NA	PRJNA383459	NA	GCF_002111405.1	SAMN06765615	NA	NA	[48]
NA	PRJNA432119	NA	GCF_003012485.1	SAMN08435267	NA	NA	[49]
NA	PRJNA432119	NA	GCF_003012465.1	SAMN08435268	NA	NA	[49]
NA	PRJNA432119	NA	GCF_003012385.1	SAMN08435269	NA	NA	[49]
NA	PRJNA432119	NA	GCF_003012425.1	SAMN08435270	NA	NA	[49]
NA	PRJNA445803	NA	GCF_003028635.1	SAMN08799542	NA	NA	[50]
NA	PRJNA544735	NA	NA	SAMN11854144	SRR9123132	NA	[51]
NA	PRJNA544735	NA	NA	SAMN11854145	SRR9123131	NA	[51]
NA	PRJNA544735	NA	NA	SAMN11854146	SRR9123234	NA	[51]
NA	PRJNA544735	NA	NA	SAMN11854147	SRR9123233	NA	[51]
NA	PRJNA544735	NA	NA	SAMN11854148	SRR9123236	NA	[51]
NA	PRJNA544735	NA	NA	SAMN11854149	SRR9123235	NA	[51]
NA	PRJNA544735	NA	NA	SAMN11854150	SRR9123238	NA	[51]
NA	PRJNA544735	NA	NA	SAMN11854151	SRR9123237	NA	[51]
NA	PRJNA544735	NA	NA	SAMN11854152	SRR9123130	NA	[51]
NA	PRJNA544735	NA	NA	SAMN11854153	SRR9123129	NA	[51]
NA	PRJNA544735	NA	NA	SAMN11854154	SRR9123252	NA	[51]
NA	PRJNA544735	NA	NA	SAMN11854155	SRR9123251	NA	[51]
NA	PRJNA544735	NA	NA	SAMN11854156	SRR9123250	NA	[51]
NA	PRJNA544735	NA	NA	SAMN11854157	SRR9123249	NA	[51]
NA	PRJNA544735	NA	NA	SAMN11854158	SRR9123256	NA	[51]
NA	PRJNA544735	NA	NA	SAMN11854159	SRR9123255	NA	[51]
NA	PRJNA544735	NA	NA	SAMN11854160	SRR9123254	NA	[51]
NA	PRJNA544735	NA	NA	SAMN11854161	SRR9123253	NA	[51]
NA	PRJNA544735	NA	NA	SAMN11854162	SRR9123258	NA	[51]
NA	PRJNA544735	NA	GCA_009192435.1	SAMN11854163	NA	NA	[51]
NA	PRJNA544735	NA	NA	SAMN11854164	SRR9123223	NA	[51]
NA	PRJNA544735	NA	NA	SAMN11854165	SRR9123224	NA	[51]
NA	PRJNA544735	NA	NA	SAMN11854166	SRR9123221	NA	[51]
NA	PRJNA544735	NA	NA	SAMN11854167	SRR9123222	NA	[51]
NA	PRJNA544735	NA	NA	SAMN11854168	SRR9123227	NA	[51]
NA	PRJNA544735	NA	NA	SAMN11854169	SRR9123228	NA	[51]
NA	PRJNA544735	NA	NA	SAMN11854170	SRR9123225	NA	[51]
NA	PRJNA544735	NA	NA	SAMN11854171	SRR9123226	NA	[51]
NA	PRJNA544735	NA	NA	SAMN11854172	SRR9123219	NA	[51]
NA	PRJNA544735	NA	NA	SAMN11854173	SRR9123220	NA	[51]
NA	PRJNA544735	NA	NA	SAMN11854174	SRR9123186	NA	[51]
NA	PRJNA544735	NA	NA	SAMN11854175	SRR9123185	NA	[51]
NA	PRJNA544735	NA	NA	SAMN11854176	SRR9123188	NA	[51]
NA	PRJNA544735	NA	NA	SAMN11854177	SRR9123187	NA	[51]
NA	PRJNA544735	NA	NA	SAMN11854178	SRR9123190	NA	[51]
NA	PRJNA544735	NA	NA	SAMN11854179	SRR9123189	NA	[51]
NA	PRJNA544735	NA	NA	SAMN11854180	SRR9123192	NA	[51]
NA	PRJNA544735	NA	NA	SAMN11854181	SRR9123191	NA	[51]
NA	PRJNA544735	NA	NA	SAMN11854182	SRR9123184	NA	[51]
NA	PRJNA544735	NA	NA	SAMN11854183	SRR9123183	NA	[51]
NA	PRJNA544735	NA	NA	SAMN11854184	SRR9123231	NA	[51]
NA	PRJNA544735	NA	NA	SAMN11854185	SRR9123232	NA	[51]
NA	PRJNA544735	NA	NA	SAMN11854186	SRR9123061	NA	[51]
NA	PRJNA544735	NA	NA	SAMN11854187	SRR9123062	NA	[51]
NA	PRJNA544735	NA	NA	SAMN11854188	SRR9123063	NA	[51]
NA	PRJNA544735	NA	NA	SAMN11854189	SRR9123064	NA	[51]
NA	PRJNA544735	NA	NA	SAMN11854190	SRR9123065	NA	[51]
NA	PRJNA544735	NA	NA	SAMN11854191	SRR9123066	NA	[51]
NA	PRJNA544735	NA	NA	SAMN11854192	SRR9123229	NA	[51]
NA	PRJNA544735	NA	NA	SAMN11854193	SRR9123230	NA	[51]
NA	PRJNA544735	NA	NA	SAMN11854194	SRR9123202	NA	[51]
NA	PRJNA544735	NA	NA	SAMN11854195	SRR9123201	NA	[51]
NA	PRJNA544735	NA	NA	SAMN11854196	SRR9123200	NA	[51]
NA	PRJNA544735	NA	NA	SAMN11854197	SRR9123199	NA	[51]
NA	PRJNA544735	NA	NA	SAMN11854198	SRR9123198	NA	[51]
NA	PRJNA544735	NA	NA	SAMN11854199	SRR9123197	NA	[51]
NA	PRJNA544735	NA	NA	SAMN11854200	SRR9123196	NA	[51]
NA	PRJNA544735	NA	NA	SAMN11854201	SRR9123195	NA	[51]
NA	PRJNA544735	NA	NA	SAMN11854202	SRR9123194	NA	[51]
NA	PRJNA544735	NA	NA	SAMN11854203	SRR9123193	NA	[51]
NA	PRJNA544735	NA	NA	SAMN11854204	SRR9123125	NA	[51]
NA	PRJNA544735	NA	NA	SAMN11854205	SRR9123126	NA	[51]
NA	PRJNA544735	NA	NA	SAMN11854206	SRR9123123	NA	[51]
NA	PRJNA544735	NA	NA	SAMN11854207	SRR9123124	NA	[51]
NA	PRJNA544735	NA	NA	SAMN11854208	SRR9123121	NA	[51]
NA	PRJNA544735	NA	NA	SAMN11854209	SRR9123122	NA	[51]
NA	PRJNA544735	NA	NA	SAMN11854210	SRR9123119	NA	[51]
NA	PRJNA544735	NA	NA	SAMN11854211	SRR9123120	NA	[51]
NA	PRJNA544735	NA	NA	SAMN11854212	SRR9123127	NA	[51]
NA	PRJNA544735	NA	NA	SAMN11854213	SRR9123128	NA	[51]
NA	PRJNA544735	NA	NA	SAMN11854214	SRR9123094	NA	[51]
NA	PRJNA544735	NA	NA	SAMN11854215	SRR9123093	NA	[51]
NA	PRJNA544735	NA	NA	SAMN11854216	SRR9123096	NA	[51]
NA	PRJNA544735	NA	NA	SAMN11854217	SRR9123095	NA	[51]
NA	PRJNA544735	NA	NA	SAMN11854218	SRR9123090	NA	[51]
NA	PRJNA544735	NA	NA	SAMN11854219	SRR9123089	NA	[51]
NA	PRJNA544735	NA	NA	SAMN11854220	SRR9123092	NA	[51]
NA	PRJNA544735	NA	NA	SAMN11854221	SRR9123091	NA	[51]
NA	PRJNA544735	NA	NA	SAMN11854222	SRR9123098	NA	[51]
NA	PRJNA544735	NA	NA	SAMN11854223	SRR9123097	NA	[51]
NA	PRJNA544735	NA	NA	SAMN11854224	SRR9123167	NA	[51]
NA	PRJNA544735	NA	NA	SAMN11854225	SRR9123168	NA	[51]
NA	PRJNA544735	NA	NA	SAMN11854226	SRR9123169	NA	[51]
NA	PRJNA544735	NA	NA	SAMN11854227	SRR9123170	NA	[51]
NA	PRJNA544735	NA	NA	SAMN11854228	SRR9123163	NA	[51]
NA	PRJNA544735	NA	NA	SAMN11854229	SRR9123164	NA	[51]
NA	PRJNA544735	NA	NA	SAMN11854230	SRR9123165	NA	[51]
NA	PRJNA544735	NA	NA	SAMN11854231	SRR9123166	NA	[51]
NA	PRJNA544735	NA	NA	SAMN11854232	SRR9123171	NA	[51]
NA	PRJNA544735	NA	NA	SAMN11854233	SRR9123172	NA	[51]
NA	PRJNA544735	NA	NA	SAMN11854234	SRR9123148	NA	[51]
NA	PRJNA544735	NA	NA	SAMN11854235	SRR9123147	NA	[51]
NA	PRJNA544735	NA	NA	SAMN11854236	SRR9123146	NA	[51]
NA	PRJNA544735	NA	NA	SAMN11854237	SRR9123145	NA	[51]
NA	PRJNA544735	NA	NA	SAMN11854238	SRR9123152	NA	[51]
NA	PRJNA544735	NA	NA	SAMN11854239	SRR9123151	NA	[51]
NA	PRJNA544735	NA	NA	SAMN11854240	SRR9123150	NA	[51]
NA	PRJNA544735	NA	GCF_009192495.1	SAMN11854241	NA	NA	[51]
NA	PRJNA544735	NA	NA	SAMN11854242	SRR9123144	NA	[51]
NA	PRJNA544735	NA	NA	SAMN11854243	SRR9123143	NA	[51]
NA	PRJNA544735	NA	NA	SAMN11854244	SRR9123069	NA	[51]
NA	PRJNA544735	NA	NA	SAMN11854245	SRR9123070	NA	[51]
NA	PRJNA544735	NA	NA	SAMN11854246	SRR9123067	NA	[51]
NA	PRJNA544735	NA	NA	SAMN11854247	SRR9123068	NA	[51]
NA	PRJNA544735	NA	NA	SAMN11854248	SRR9123073	NA	[51]
NA	PRJNA544735	NA	NA	SAMN11854249	SRR9123074	NA	[51]
NA	PRJNA544735	NA	NA	SAMN11854250	SRR9123071	NA	[51]
NA	PRJNA544735	NA	NA	SAMN11854251	SRR9123072	NA	[51]
NA	PRJNA544735	NA	NA	SAMN11854252	SRR9123075	NA	[51]
NA	PRJNA544735	NA	GCA_009192455.1	SAMN11854253	NA	NA	[51]
NA	PRJNA544735	NA	NA	SAMN11854254	SRR9123100	NA	[51]
NA	PRJNA544735	NA	NA	SAMN11854255	SRR9123099	NA	[51]
NA	PRJNA544735	NA	NA	SAMN11854256	SRR9123102	NA	[51]
NA	PRJNA544735	NA	NA	SAMN11854257	SRR9123101	NA	[51]
NA	PRJNA544735	NA	NA	SAMN11854258	SRR9123104	NA	[51]
NA	PRJNA544735	NA	NA	SAMN11854259	SRR9123103	NA	[51]
NA	PRJNA544735	NA	NA	SAMN11854260	SRR9123106	NA	[51]
NA	PRJNA544735	NA	NA	SAMN11854261	SRR9123105	NA	[51]
NA	PRJNA544735	NA	NA	SAMN11854262	SRR9123108	NA	[51]
NA	PRJNA544735	NA	NA	SAMN11854263	SRR9123107	NA	[51]
NA	PRJNA544735	NA	NA	SAMN11854264	SRR9123175	NA	[51]
NA	PRJNA544735	NA	NA	SAMN11854265	SRR9123176	NA	[51]
NA	PRJNA544735	NA	NA	SAMN11854266	SRR9123177	NA	[51]
NA	PRJNA544735	NA	NA	SAMN11854267	SRR9123178	NA	[51]
NA	PRJNA544735	NA	NA	SAMN11854268	SRR9123179	NA	[51]
NA	PRJNA544735	NA	NA	SAMN11854269	SRR9123180	NA	[51]
NA	PRJNA544735	NA	NA	SAMN11854270	SRR9123181	NA	[51]
NA	PRJNA544735	NA	NA	SAMN11854271	SRR9123182	NA	[51]
NA	PRJNA544735	NA	NA	SAMN11854272	SRR9123173	NA	[51]
NA	PRJNA544735	NA	NA	SAMN11854273	SRR9123174	NA	[51]
NA	PRJNA544735	NA	GCA_009192625.1	SAMN11854274	NA	NA	[51]
NA	PRJNA544735	NA	NA	SAMN11854275	SRR9123209	NA	[51]
NA	PRJNA544735	NA	GCA_009192595.1	SAMN11854276	NA	NA	[51]
NA	PRJNA544735	NA	GCA_009192555.1	SAMN11854277	NA	NA	[51]
NA	PRJNA544735	NA	GCA_009192535.1	SAMN11854278	NA	NA	[51]
NA	PRJNA544735	NA	NA	SAMN11854279	SRR9123205	NA	[51]
NA	PRJNA544735	NA	NA	SAMN11854280	SRR9123204	NA	[51]
NA	PRJNA544735	NA	NA	SAMN11854281	SRR9123203	NA	[51]
NA	PRJNA544735	NA	NA	SAMN11854282	SRR9123218	NA	[51]
NA	PRJNA544735	NA	NA	SAMN11854283	SRR9123217	NA	[51]
NA	PRJNA544735	NA	NA	SAMN11854284	SRR9123141	NA	[51]
NA	PRJNA544735	NA	NA	SAMN11854285	SRR9123142	NA	[51]
NA	PRJNA544735	NA	NA	SAMN11854286	SRR9123139	NA	[51]
NA	PRJNA544735	NA	NA	SAMN11854287	SRR9123140	NA	[51]
NA	PRJNA544735	NA	NA	SAMN11854288	SRR9123137	NA	[51]
NA	PRJNA544735	NA	NA	SAMN11854289	SRR9123138	NA	[51]
NA	PRJNA544735	NA	NA	SAMN11854290	SRR9123135	NA	[51]
NA	PRJNA544735	NA	NA	SAMN11854291	SRR9123136	NA	[51]
NA	PRJNA544735	NA	NA	SAMN11854292	SRR9123133	NA	[51]
NA	PRJNA544735	NA	NA	SAMN11854293	SRR9123134	NA	[51]
NA	PRJNA544735	NA	NA	SAMN11854294	SRR9123160	NA	[51]
NA	PRJNA544735	NA	GCA_009192565.1	SAMN11854295	NA	NA	[51]
NA	PRJNA544735	NA	NA	SAMN11854296	SRR9123162	NA	[51]
NA	PRJNA544735	NA	NA	SAMN11854297	SRR9123161	NA	[51]
NA	PRJNA544735	NA	NA	SAMN11854298	SRR9123156	NA	[51]
NA	PRJNA544735	NA	NA	SAMN11854299	SRR9123155	NA	[51]
NA	PRJNA544735	NA	NA	SAMN11854300	SRR9123158	NA	[51]
NA	PRJNA544735	NA	NA	SAMN11854301	SRR9123157	NA	[51]
NA	PRJNA544735	NA	NA	SAMN11854302	SRR9123154	NA	[51]
NA	PRJNA544735	NA	GCA_009192525.1	SAMN11854305	NA	NA	[51]
NA	PRJNA544735	NA	NA	SAMN11854309	SRR9123240	NA	[51]
NA	PRJNA544735	NA	NA	SAMN11854310	SRR9123241	NA	[51]
NA	PRJNA544735	NA	NA	SAMN11854311	SRR9123242	NA	[51]
NA	PRJNA544735	NA	NA	SAMN11854312	SRR9123247	NA	[51]
NA	PRJNA544735	NA	NA	SAMN11854313	SRR9123248	NA	[51]
NA	PRJNA544735	NA	NA	SAMN11854314	SRR9123262	NA	[51]
NA	PRJNA544735	NA	NA	SAMN11854316	SRR9123260	NA	[51]
NA	PRJNA544735	NA	NA	SAMN11854318	SRR9123266	NA	[51]
NA	PRJNA544735	NA	NA	SAMN11854319	SRR9123265	NA	[51]
NA	PRJNA544735	NA	NA	SAMN11854321	SRR9123263	NA	[51]
NA	PRJNA544735	NA	NA	SAMN11854322	SRR9123268	NA	[51]
NA	PRJNA544735	NA	NA	SAMN11854323	SRR9123267	NA	[51]
NA	PRJNA544735	NA	NA	SAMN11854324	SRR9123081	NA	[51]
NA	PRJNA544735	NA	NA	SAMN11854325	SRR9123082	NA	[51]
NA	PRJNA544735	NA	NA	SAMN11854326	SRR9123079	NA	[51]
NA	PRJNA544735	NA	NA	SAMN11854327	SRR9123080	NA	[51]
NA	PRJNA544735	NA	GCA_009192465.1	SAMN11854328	NA	NA	[51]
NA	PRJNA544735	NA	NA	SAMN11854329	SRR9123086	NA	[51]
NA	PRJNA544735	NA	NA	SAMN11854330	SRR9123083	NA	[51]
NA	PRJNA544735	NA	NA	SAMN11854331	SRR9123084	NA	[51]
NA	PRJNA544735	NA	NA	SAMN11854332	SRR9123077	NA	[51]
NA	PRJNA544735	NA	NA	SAMN11854333	SRR9123078	NA	[51]
NA	PRJNA544735	NA	NA	SAMN11854334	SRR9123112	NA	[51]
NA	PRJNA544735	NA	NA	SAMN11854335	SRR9123111	NA	[51]
NA	PRJNA544735	NA	NA	SAMN11854336	SRR9123114	NA	[51]
NA	PRJNA544735	NA	NA	SAMN11854337	SRR9123113	NA	[51]
NA	PRJNA544735	NA	NA	SAMN11854338	SRR9123116	NA	[51]
NA	PRJNA544735	NA	NA	SAMN11854339	SRR9123115	NA	[51]
NA	PRJNA544735	NA	NA	SAMN11854340	SRR9123118	NA	[51]
NA	PRJNA544735	NA	NA	SAMN11854341	SRR9123117	NA	[51]
NA	PRJNA544735	NA	NA	SAMN11854342	SRR9123110	NA	[51]
NA	PRJNA544735	NA	NA	SAMN11854344	SRR9123212	NA	[51]
NA	PRJNA544735	NA	NA	SAMN11854345	SRR9123211	NA	[51]
NA	PRJNA544735	NA	NA	SAMN11854346	SRR9123214	NA	[51]
NA	PRJNA544735	NA	NA	SAMN11854347	SRR9123213	NA	[51]
NA	PRJNA544735	NA	NA	SAMN11854348	SRR9123216	NA	[51]
NA	PRJNA544735	NA	NA	SAMN11854349	SRR9123215	NA	[51]
NA	PRJNA544735	NA	NA	SAMN11854350	SRR9123088	NA	[51]
NA	PRJNA544735	NA	NA	SAMN11854351	SRR9123087	NA	[51]
NA	PRJNA242223	NA	GCF_000993745.1	SAMN02691834	NA	NA	NA
NA	PRJNA348621	NA	GCF_003285225.1	SAMN05912964	NA	NA	NA
NA	PRJNA348622	NA	GCF_003285245.1	SAMN05912965	NA	NA	NA
NA	PRJNA361367	NA	NA	SAMN06232410	SRR5177666	NA	NA
NA	PRJNA361367	NA	NA	SAMN06232411	SRR5177667	NA	NA
NA	PRJNA361367	NA	NA	SAMN06232412	SRR5177688	NA	NA
NA	PRJNA361367	NA	NA	SAMN06232413	SRR5177689	NA	NA
NA	PRJNA361367	NA	NA	SAMN06232414	SRR5177690	NA	NA
NA	PRJNA361367	NA	NA	SAMN06232420	SRR5177695	NA	NA
NA	PRJNA361367	NA	NA	SAMN06232422	SRR5177664	NA	NA
NA	PRJNA361367	NA	NA	SAMN06232423	SRR5177665	NA	NA
NA	PRJNA361367	NA	NA	SAMN06232425	SRR5177670	NA	NA
NA	PRJNA361367	NA	NA	SAMN06232427	SRR5177671	NA	NA
NA	PRJNA361367	NA	NA	SAMN06232429	SRR5177674	NA	NA
NA	PRJNA361367	NA	NA	SAMN06232431	SRR5177677	NA	NA
NA	PRJNA361367	NA	NA	SAMN06232432	SRR5177678	NA	NA
NA	PRJNA361367	NA	NA	SAMN06232433	SRR5177680	NA	NA
NA	PRJNA361367	NA	NA	SAMN06232434	SRR5177681	NA	NA
NA	PRJNA361367	NA	NA	SAMN06232435	SRR5177684	NA	NA
NA	PRJNA361367	NA	NA	SAMN06232436	SRR5177685	NA	NA
NA	PRJNA361367	NA	NA	SAMN06232437	SRR5177687	NA	NA
NA	PRJNA361367	NA	NA	SAMN06232438	SRR5177691	NA	NA
NA	PRJNA361367	NA	NA	SAMN06232441	SRR5177672	NA	NA
NA	PRJNA361367	NA	NA	SAMN06232442	SRR5177673	NA	NA
NA	PRJNA361367	NA	NA	SAMN06232443	SRR5177676	NA	NA
NA	PRJNA361367	NA	NA	SAMN06232444	SRR5177683	NA	NA
NA	PRJNA361367	NA	NA	SAMN06232445	SRR5177682	NA	NA
NA	PRJNA361367	NA	NA	SAMN06232446	SRR5177686	NA	NA
NA	PRJNA427455	NA	GCF_009870015.1	SAMN08238443	NA	NA	NA
NA	PRJNA427457	NA	GCF_009870805.1	SAMN08238502	NA	NA	NA
NA	PRJNA427459	NA	GCF_009870045.1	SAMN08238506	NA	NA	NA
NA	PRJNA430485	NA	NA	SAMN08374181	SRR6484311	NA	NA
NA	PRJNA430485	NA	NA	SAMN08374182	SRR6484313	NA	NA
NA	PRJNA476843	NA	GCF_003352225.1	SAMN09460428	NA	NA	NA
NA	PRJNA476845	NA	GCF_003352205.1	SAMN09460429	NA	NA	NA
NA	PRJNA592036	NA	GCF_009729875.1	SAMN13404064	NA	NA	NA

## Sheet: Supplementary Table 2
Supplementary Table 2. Species confirmation of the 22 sequenced strains. The ANI values of isolates obtained during this study were calculated against 8 complete genomes of S. suis and 1 S. parasuis genome using fastANI v1.32.
			S. suis reference									S. parasuis reference
Strain	Note		NSUI002	SH1510	861160	P1/7	S10	BM407	GD-0088	DN13		H35
STC78	Outbreak		97.54	97.23	97.22	96.99	96.96	96.92	96.61	96.58		85.82
STC79	Outbreak		97.63	97.27	97.14	97	96.98	96.84	96.63	96.47		85.82
STC80	Outbreak		97.58	97.2	97.11	96.99	96.96	96.88	96.71	96.48		85.85
STC81	Outbreak		97.59	97.28	97.16	97.01	96.99	96.91	96.66	96.54		85.92
STC83	Outbreak		97.6	97.24	97.08	97.03	96.96	96.8	96.68	96.51		86.03
STC84	Outbreak		97.56	97.25	97.06	97	96.92	96.83	96.64	96.53		85.93
STC85	Outbreak		97.53	97.18	97.18	97.05	96.99	96.93	96.76	96.59		85.86
STC86	Outbreak		97.62	97.29	97.28	97.03	96.96	96.95	96.71	96.59		85.81
STC88	Outbreak		97.63	97.27	97.16	97.01	96.96	96.87	96.64	96.57		85.93
STC89	Outbreak		97.63	97.26	97.15	97.02	96.95	96.91	96.73	96.47		85.88
STC90	Outbreak		97.66	97.26	97.21	97.1	97.04	96.86	96.69	96.52		85.77
STC91	Outbreak		97.69	97.23	97.19	97.01	96.97	96.94	96.66	96.53		85.88
STC92	Outbreak		97.63	97.21	97.2	96.98	96.96	96.86	96.8	96.54		85.88
STC93	Outbreak		97.72	97.26	97.21	97.05	96.99	96.85	96.72	96.53		85.97
STC104	Outbreak		97.59	97.2	97.17	97.01	96.99	96.84	96.68	96.53		85.87
STC127	Post-Outbreak		96.35	96.49	96.45	96.63	96.69	96.51	96.23	96.68		86.11
STC129	Post-Outbreak		96.38	96.52	96.36	96.55	96.62	96.55	96.17	96.72		85.93
STC130	Post-Outbreak		97.68	97.43	97.29	97.04	96.96	96.89	96.64	96.58		85.84
STC131	Post-Outbreak		97.77	97.3	97.22	97	96.96	96.85	96.65	96.56		85.81
STC132	Post-Outbreak		97.61	97.34	97.17	96.95	96.88	96.82	96.65	96.43		85.98
STC152	Post-Outbreak		97.69	97.4	97.17	97.06	96.97	96.88	96.55	96.53		86.03
STC153	Post-Outbreak		97.76	97.37	97.29	97.07	97	96.96	96.76	96.51		85.97
STC154	Post-Outbreak		96.51	96.28	96.44	96.61	96.62	96.56	96.24	96.74		85.93

## Sheet: Supplementary Table 3
Supplementary Table 3. Mobile genetic elements in this study.
Mobile Genetic Element	Accession number	Reference
This study
pSTC78	ON944184	This study
ICENsui78te	ON944185	This study
IS1216E-optrA-ermA	ON944186	This study
Publicly available
ICENsui34te	NZ_WCIZ01000002.1	[1]
φSC81 prophage	MK359990.1	[7]
References
1	Athey TBT, Teatero S, Takamatsu D, Wasserscheid J, Dewar K, et al. Population Structure and Antimicrobial Resistance Profiles of Streptococcus suis Serotype 2 Sequence Type 25 Strains. PLOS ONE 2016;11:e0150908.
7	Du F, Lv X, Duan D, Wang L, Huang J. Characterization of a Linezolid- and Vancomycin-Resistant Streptococcus suis Isolate That Harbors optrA and vanG Operons. Front Microbiol 2019;10:2026.

## Sheet: Supplementary Table 4
Supplementary Table 4. Presence of key resistance associated amino acid substitutions in the PBP. The PBP amino acid sequences from each strain were aligned using MUSCLE and the amino acids mutations visualized in SeaView. Presence of the mutation is indicated by ü
				Pbp2X						MraY		Pbp2B
CC	Strain	Note		T551S	N569Q	L594Y/F	V596G	Haplotype		Haplotype		Haplotype
	STC78	Outbreak		ü				ü		ü		ü
	STC130	Post-Outbreak		ü				ü		ü		ü
CC233/379	STC131	Post-Outbreak		ü				ü				ü
	STC153	Post-Outbreak										ü
	STC152	Post-Outbreak
	SAMN11854239	Database
	SAMN11854154	Database
	SAMN11854151	Database
CC104	SAMN04376560	Database
	SAMN04376555	Database
	SAMD00009289	Database
	SAMD00009282	Database
